# Supplementary material for: A non-linear analysis of Turing pattern formation
Source: PLoS One. 2019 Aug 9;14(8):e0220994. doi: 10.1371/journal.pone.0220994 (PMC6688798; doi:10.1371/journal.pone.0220994)
Supplement: S1 Simulation Code — (NB) [file pone.0220994.s001.nb]

(* Content-type: application/vnd.wolfram.mathematica *)

(*** Wolfram Notebook File ***)
(* http://www.wolfram.com/nb *)

(* CreatedBy='Mathematica 11.0' *)

(*CacheID: 234*)
(* Internal cache information:
NotebookFileLineBreakTest
NotebookFileLineBreakTest
NotebookDataPosition[       158,          7]
NotebookDataLength[    140188,       2608]
NotebookOptionsPosition[    139764,       2589]
NotebookOutlinePosition[    140122,       2605]
CellTagsIndexPosition[    140079,       2602]
WindowFrame->Normal*)

(* Beginning of Notebook Content *)
Notebook[{
Cell[BoxData[{
 RowBox[{
  RowBox[{
   RowBox[{"Data", "=", 
    RowBox[{"{", "}"}]}], ";"}], "\[IndentingNewLine]", "\[IndentingNewLine]", 
  RowBox[{"(*", 
   RowBox[{"**", 
    RowBox[{"*", " ", "CONSTANTS"}]}], " ", 
   "****)"}]}], "\[IndentingNewLine]", 
 RowBox[{
  RowBox[{"a", "=", "0.9"}], ";"}], "\[IndentingNewLine]", 
 RowBox[{
  RowBox[{
   RowBox[{"Dv", "=", "9"}], ";"}], 
  "\[IndentingNewLine]"}], "\[IndentingNewLine]", 
 RowBox[{
  RowBox[{"p", "=", "3"}], ";"}], "\[IndentingNewLine]", 
 RowBox[{
  RowBox[{"r", "=", "2"}], ";"}], "\[IndentingNewLine]", 
 RowBox[{
  RowBox[{"s", "=", "1"}], ";"}], "\[IndentingNewLine]", 
 RowBox[{
  RowBox[{
   RowBox[{"t", "=", "1"}], ";"}], 
  "\[IndentingNewLine]"}], "\[IndentingNewLine]", 
 RowBox[{
  RowBox[{"fu", "=", "a"}], ";"}], "\[IndentingNewLine]", 
 RowBox[{
  RowBox[{"fv", "=", "a"}], ";"}], "\[IndentingNewLine]", 
 RowBox[{
  RowBox[{"gu", "=", 
   RowBox[{"-", "2"}]}], ";"}], "\[IndentingNewLine]", 
 RowBox[{
  RowBox[{
   RowBox[{"gv", "=", 
    RowBox[{"-", "1"}]}], ";"}], 
  "\[IndentingNewLine]"}], "\[IndentingNewLine]", 
 RowBox[{
  RowBox[{"ef", "=", 
   RowBox[{
    RowBox[{"-", "1"}], "/", "2"}]}], ";"}], "\[IndentingNewLine]", 
 RowBox[{
  RowBox[{"eg", "=", 
   RowBox[{
    RowBox[{"-", "1"}], "/", "8"}]}], ";"}], "\[IndentingNewLine]", 
 RowBox[{
  RowBox[{
   RowBox[{"tau", "=", 
    RowBox[{"eg", "/", "ef"}]}], ";"}], "\[IndentingNewLine]", 
  RowBox[{"(*", 
   RowBox[{"**", 
    RowBox[{"*", " ", "CONSTANTS"}]}], " ", "****)"}], "\[IndentingNewLine]", 
  "\[IndentingNewLine]", 
  RowBox[{"(*", 
   RowBox[{"**", 
    RowBox[{"*", " ", "DEFINITIONS"}]}], " ", 
   "****)"}]}], "\[IndentingNewLine]", 
 RowBox[{
  RowBox[{
   RowBox[{"q2", "=", 
    RowBox[{
     RowBox[{"(", 
      RowBox[{"1", "/", "2"}], ")"}], "*", 
     RowBox[{"(", 
      RowBox[{"fu", "+", 
       RowBox[{"gv", "/", "Dv"}]}], ")"}]}]}], ";"}], 
  "\[IndentingNewLine]"}], "\[IndentingNewLine]", 
 RowBox[{
  RowBox[{"du", "=", 
   RowBox[{"du0", "+", 
    RowBox[{"tau", "*", "du1"}]}]}], ";"}], "\[IndentingNewLine]", 
 RowBox[{
  RowBox[{
   RowBox[{"dv", "=", 
    RowBox[{"dv0", "+", 
     RowBox[{"tau", "*", "dv1"}]}]}], ";"}], 
  "\[IndentingNewLine]"}], "\[IndentingNewLine]", 
 RowBox[{
  RowBox[{"du0", "=", 
   RowBox[{
    RowBox[{"(", 
     RowBox[{
      RowBox[{
       RowBox[{"(", 
        RowBox[{"-", "1"}], ")"}], "^", 
       RowBox[{"(", 
        RowBox[{"1", "-", "r"}], ")"}]}], "*", 
      RowBox[{
       RowBox[{"(", 
        RowBox[{
         RowBox[{"(", 
          RowBox[{"gv", "-", 
           RowBox[{"Dv", "*", "q2"}]}], ")"}], "/", "gu"}], ")"}], "^", "r"}],
       "*", 
      RowBox[{
       RowBox[{"(", 
        RowBox[{
         RowBox[{
          RowBox[{"(", 
           RowBox[{"fu", "-", "q2"}], ")"}], "*", 
          RowBox[{"(", 
           RowBox[{"gv", "-", 
            RowBox[{"Dv", "*", "q2"}]}], ")"}]}], "-", 
         RowBox[{"fv", "*", "gu"}]}], ")"}], "/", 
       RowBox[{"(", 
        RowBox[{"ef", "*", 
         RowBox[{"(", 
          RowBox[{"gv", "-", 
           RowBox[{"Dv", "*", "q2"}]}], ")"}]}], ")"}]}]}], ")"}], "^", 
    RowBox[{"(", 
     RowBox[{"1", "/", 
      RowBox[{"(", 
       RowBox[{"p", "+", "r", "-", "1"}], ")"}]}], ")"}]}]}], 
  ";"}], "\[IndentingNewLine]", 
 RowBox[{
  RowBox[{
   RowBox[{"dv0", "=", 
    RowBox[{
     RowBox[{"(", 
      RowBox[{
       RowBox[{
        RowBox[{"(", 
         RowBox[{"-", "1"}], ")"}], "^", "p"}], "*", 
       RowBox[{
        RowBox[{"(", 
         RowBox[{
          RowBox[{"(", 
           RowBox[{"gv", "-", 
            RowBox[{"Dv", "*", "q2"}]}], ")"}], "/", "gu"}], ")"}], "^", 
        RowBox[{"(", 
         RowBox[{"1", "-", "p"}], ")"}]}], "*", 
       RowBox[{
        RowBox[{"(", 
         RowBox[{
          RowBox[{
           RowBox[{"(", 
            RowBox[{"fu", "-", "q2"}], ")"}], "*", 
           RowBox[{"(", 
            RowBox[{"gv", "-", 
             RowBox[{"Dv", "*", "q2"}]}], ")"}]}], "-", 
          RowBox[{"fv", "*", "gu"}]}], ")"}], "/", 
        RowBox[{"(", 
         RowBox[{"ef", "*", 
          RowBox[{"(", 
           RowBox[{"gv", "-", 
            RowBox[{"Dv", "*", "q2"}]}], ")"}]}], ")"}]}]}], ")"}], "^", 
     RowBox[{"(", 
      RowBox[{"1", "/", 
       RowBox[{"(", 
        RowBox[{"p", "+", "r", "-", "1"}], ")"}]}], ")"}]}]}], ";"}], 
  "\[IndentingNewLine]"}], "\[IndentingNewLine]", 
 RowBox[{
  RowBox[{"du1", "=", 
   RowBox[{"ef", "*", 
    RowBox[{"du0", "^", "s"}], "*", 
    RowBox[{"dv0", "^", "t"}], "*", 
    RowBox[{
     RowBox[{"(", 
      RowBox[{"fv", "+", 
       RowBox[{"ef", "*", "r", "*", 
        RowBox[{"du0", "^", "p"}], "*", 
        RowBox[{"dv0", "^", 
         RowBox[{"(", 
          RowBox[{"r", "-", "1"}], ")"}]}]}]}], ")"}], "/", 
     RowBox[{"(", 
      RowBox[{
       RowBox[{"(", 
        RowBox[{"1", "-", "p", "-", "r"}], ")"}], "*", 
       RowBox[{"(", 
        RowBox[{
         RowBox[{
          RowBox[{"(", 
           RowBox[{"fu", "-", "q2"}], ")"}], "*", 
          RowBox[{"(", 
           RowBox[{"gv", "-", 
            RowBox[{"Dv", "*", "q2"}]}], ")"}]}], "-", 
         RowBox[{"fv", "*", "gu"}]}], ")"}]}], ")"}]}]}]}], 
  ";"}], "\[IndentingNewLine]", 
 RowBox[{
  RowBox[{
   RowBox[{"dv1", "=", 
    RowBox[{
     RowBox[{"-", "ef"}], "*", 
     RowBox[{"du0", "^", "s"}], "*", 
     RowBox[{"dv0", "^", "t"}], "*", 
     RowBox[{
      RowBox[{"(", 
       RowBox[{"fu", "-", "q2", "+", 
        RowBox[{"ef", "*", "p", "*", 
         RowBox[{"du0", "^", 
          RowBox[{"(", 
           RowBox[{"p", "-", "1"}], ")"}]}], "*", 
         RowBox[{"dv0", "^", "r"}]}]}], ")"}], "/", 
      RowBox[{"(", 
       RowBox[{
        RowBox[{"(", 
         RowBox[{"1", "-", "p", "-", "r"}], ")"}], "*", 
        RowBox[{"(", 
         RowBox[{
          RowBox[{
           RowBox[{"(", 
            RowBox[{"fu", "-", "q2"}], ")"}], "*", 
           RowBox[{"(", 
            RowBox[{"gv", "-", 
             RowBox[{"Dv", "*", "q2"}]}], ")"}]}], "-", 
          RowBox[{"fv", "*", "gu"}]}], ")"}]}], ")"}]}]}]}], ";"}], 
  "\[IndentingNewLine]", 
  RowBox[{"(*", 
   RowBox[{"**", 
    RowBox[{"*", " ", "DEFINITIONS"}]}], " ", "****)"}], 
  "\[IndentingNewLine]", "\[IndentingNewLine]", 
  RowBox[{"(*", 
   RowBox[{"**", 
    RowBox[{"*", " ", "SIMULATIONS", " ", "PARAMETERS"}]}], " ", 
   "****)"}]}], "\[IndentingNewLine]", 
 RowBox[{
  RowBox[{"lmax", "=", 
   RowBox[{"6", "*", 
    RowBox[{"(", 
     RowBox[{"2", "*", 
      RowBox[{"Pi", "/", 
       RowBox[{"Sqrt", "[", "q2", "]"}]}]}], ")"}]}]}], 
  ";"}], "\[IndentingNewLine]", 
 RowBox[{
  RowBox[{"tmax", "=", "400"}], ";"}], "\[IndentingNewLine]", 
 RowBox[{
  RowBox[{"U0", "=", "4."}], ";"}], "\[IndentingNewLine]", 
 RowBox[{
  RowBox[{
   RowBox[{"V0", "=", "4."}], ";"}], "\[IndentingNewLine]", 
  RowBox[{"(*", 
   RowBox[{"**", 
    RowBox[{"*", " ", "SIMULATIONS", " ", "PARAMETERS"}]}], " ", "****)"}], 
  "\[IndentingNewLine]", "\[IndentingNewLine]", 
  RowBox[{"(*", 
   RowBox[{"**", 
    RowBox[{"*", " ", "INTEGRATE"}]}], " ", 
   "****)"}]}], "\[IndentingNewLine]", 
 RowBox[{
  RowBox[{
   RowBox[{
    RowBox[{"{", 
     RowBox[{"fieldU", ",", "fieldV"}], "}"}], "=", 
    RowBox[{"NDSolveValue", "[", 
     RowBox[{
      RowBox[{"{", 
       RowBox[{
        RowBox[{
         RowBox[{"D", "[", 
          RowBox[{
           RowBox[{"U", "[", 
            RowBox[{"x", ",", "time"}], "]"}], ",", 
           RowBox[{"{", 
            RowBox[{"time", ",", "1"}], "}"}]}], "]"}], "\[Equal]", 
         RowBox[{
          RowBox[{"fu", "*", 
           RowBox[{"(", 
            RowBox[{
             RowBox[{"U", "[", 
              RowBox[{"x", ",", "time"}], "]"}], "-", "U0"}], ")"}]}], "+", 
          RowBox[{"fv", "*", 
           RowBox[{"(", 
            RowBox[{
             RowBox[{"V", "[", 
              RowBox[{"x", ",", "time"}], "]"}], "-", "V0"}], ")"}]}], "+", 
          RowBox[{"ef", "*", 
           RowBox[{
            RowBox[{"(", 
             RowBox[{
              RowBox[{"U", "[", 
               RowBox[{"x", ",", "time"}], "]"}], "-", "U0"}], ")"}], "^", 
            "p"}], "*", 
           RowBox[{
            RowBox[{"(", 
             RowBox[{
              RowBox[{"V", "[", 
               RowBox[{"x", ",", "time"}], "]"}], "-", "V0"}], ")"}], "^", 
            "r"}]}], "+", 
          RowBox[{"D", "[", 
           RowBox[{
            RowBox[{"U", "[", 
             RowBox[{"x", ",", "time"}], "]"}], ",", 
            RowBox[{"{", 
             RowBox[{"x", ",", "2"}], "}"}]}], "]"}]}]}], ",", 
        RowBox[{
         RowBox[{"D", "[", 
          RowBox[{
           RowBox[{"V", "[", 
            RowBox[{"x", ",", "time"}], "]"}], ",", 
           RowBox[{"{", 
            RowBox[{"time", ",", "1"}], "}"}]}], "]"}], "\[Equal]", 
         RowBox[{
          RowBox[{"gu", "*", 
           RowBox[{"(", 
            RowBox[{
             RowBox[{"U", "[", 
              RowBox[{"x", ",", "time"}], "]"}], "-", "U0"}], ")"}]}], "+", 
          RowBox[{"gv", "*", 
           RowBox[{"(", 
            RowBox[{
             RowBox[{"V", "[", 
              RowBox[{"x", ",", "time"}], "]"}], "-", "V0"}], ")"}]}], "+", 
          RowBox[{"eg", "*", 
           RowBox[{
            RowBox[{"(", 
             RowBox[{
              RowBox[{"U", "[", 
               RowBox[{"x", ",", "time"}], "]"}], "-", "U0"}], ")"}], "^", 
            "s"}], "*", 
           RowBox[{
            RowBox[{"(", 
             RowBox[{
              RowBox[{"V", "[", 
               RowBox[{"x", ",", "time"}], "]"}], "-", "V0"}], ")"}], "^", 
            "t"}]}], "+", 
          RowBox[{"Dv", "*", 
           RowBox[{"D", "[", 
            RowBox[{
             RowBox[{"V", "[", 
              RowBox[{"x", ",", "time"}], "]"}], ",", 
             RowBox[{"{", 
              RowBox[{"x", ",", "2"}], "}"}]}], "]"}]}]}]}], ",", 
        RowBox[{
         RowBox[{"U", "[", 
          RowBox[{"x", ",", "0"}], "]"}], "\[Equal]", 
         RowBox[{"U0", "+", 
          RowBox[{"0.5", "*", 
           RowBox[{"Cos", "[", 
            RowBox[{
             RowBox[{"Sqrt", "[", "q2", "]"}], "*", "x"}], "]"}]}]}]}], ",", 
        RowBox[{
         RowBox[{"V", "[", 
          RowBox[{"x", ",", "0"}], "]"}], "\[Equal]", 
         RowBox[{"V0", "+", 
          RowBox[{"0.5", "*", 
           RowBox[{"Cos", "[", 
            RowBox[{
             RowBox[{
              RowBox[{"Sqrt", "[", "q2", "]"}], "*", "x"}], "+", "Pi"}], 
            "]"}]}]}]}], ",", 
        RowBox[{
         RowBox[{"U", "[", 
          RowBox[{"0", ",", "time"}], "]"}], "\[Equal]", 
         RowBox[{"U", "[", 
          RowBox[{"lmax", ",", "time"}], "]"}]}], ",", 
        RowBox[{
         RowBox[{"V", "[", 
          RowBox[{"0", ",", "time"}], "]"}], "\[Equal]", 
         RowBox[{"V", "[", 
          RowBox[{"lmax", ",", "time"}], "]"}]}], ",", 
        RowBox[{
         RowBox[{
          SuperscriptBox["U", 
           TagBox[
            RowBox[{"(", 
             RowBox[{"1", ",", "0"}], ")"}],
            Derivative],
           MultilineFunction->None], "[", 
          RowBox[{"0", ",", "time"}], "]"}], "\[Equal]", 
         RowBox[{
          SuperscriptBox["U", 
           TagBox[
            RowBox[{"(", 
             RowBox[{"1", ",", "0"}], ")"}],
            Derivative],
           MultilineFunction->None], "[", 
          RowBox[{"lmax", ",", "time"}], "]"}]}], ",", 
        RowBox[{
         RowBox[{
          SuperscriptBox["V", 
           TagBox[
            RowBox[{"(", 
             RowBox[{"1", ",", "0"}], ")"}],
            Derivative],
           MultilineFunction->None], "[", 
          RowBox[{"0", ",", "time"}], "]"}], "\[Equal]", 
         RowBox[{
          SuperscriptBox["V", 
           TagBox[
            RowBox[{"(", 
             RowBox[{"1", ",", "0"}], ")"}],
            Derivative],
           MultilineFunction->None], "[", 
          RowBox[{"lmax", ",", "time"}], "]"}]}]}], "}"}], ",", 
      RowBox[{"{", 
       RowBox[{"U", ",", "V"}], "}"}], ",", 
      RowBox[{"{", 
       RowBox[{"x", ",", "0", ",", "lmax"}], "}"}], ",", 
      RowBox[{"{", 
       RowBox[{"time", ",", "0", ",", "tmax"}], "}"}], ",", 
      RowBox[{"Method", "\[Rule]", 
       RowBox[{"{", 
        RowBox[{"\"\<MethodOfLines\>\"", ",", 
         RowBox[{"\"\<SpatialDiscretization\>\"", "\[Rule]", 
          RowBox[{"{", 
           RowBox[{"\"\<TensorProductGrid\>\"", ",", 
            RowBox[{"\"\<MinPoints\>\"", "\[Rule]", 
             RowBox[{"IntegerPart", "[", 
              RowBox[{"lmax", "*", "10"}], "]"}]}]}], "}"}]}]}], "}"}]}]}], 
     "]"}]}], ";"}], "\[IndentingNewLine]"}], "\[IndentingNewLine]", 
 RowBox[{
  RowBox[{"amplitudeUnumeric", "=", 
   RowBox[{"Quiet", "[", 
    RowBox[{
     RowBox[{"(", 
      RowBox[{
       RowBox[{"MaxValue", "[", 
        RowBox[{
         RowBox[{"fieldU", "[", 
          RowBox[{"x", ",", "tmax"}], "]"}], ",", "x"}], "]"}], "-", 
       RowBox[{"MinValue", "[", 
        RowBox[{
         RowBox[{"fieldU", "[", 
          RowBox[{"x", ",", "tmax"}], "]"}], ",", "x"}], "]"}]}], ")"}], "/", 
     "2"}], "]"}]}], ";"}], "\[IndentingNewLine]", 
 RowBox[{
  RowBox[{"amplitudeVnumeric", "=", 
   RowBox[{"Quiet", "[", 
    RowBox[{
     RowBox[{"(", 
      RowBox[{
       RowBox[{"MaxValue", "[", 
        RowBox[{
         RowBox[{"fieldV", "[", 
          RowBox[{"x", ",", "tmax"}], "]"}], ",", "x"}], "]"}], "-", 
       RowBox[{"MinValue", "[", 
        RowBox[{
         RowBox[{"fieldV", "[", 
          RowBox[{"x", ",", "tmax"}], "]"}], ",", "x"}], "]"}]}], ")"}], "/", 
     "2"}], "]"}]}], ";"}], "\[IndentingNewLine]", 
 RowBox[{
  RowBox[{"amplitudeUanalytic", "=", "du"}], ";"}], "\[IndentingNewLine]", 
 RowBox[{
  RowBox[{
   RowBox[{"amplitudeVanalytic", "=", "dv"}], ";"}], 
  "\[IndentingNewLine]"}], "\[IndentingNewLine]", 
 RowBox[{
  RowBox[{"amplitudeUnumeric", "=", 
   RowBox[{"If", "[", 
    RowBox[{
     RowBox[{
      RowBox[{"Im", "[", "amplitudeUnumeric", "]"}], "\[NotEqual]", "0"}], 
     ",", "0", ",", 
     RowBox[{"Chop", "[", "amplitudeUnumeric", "]"}]}], "]"}]}], 
  ";"}], "\[IndentingNewLine]", 
 RowBox[{
  RowBox[{"amplitudeVnumeric", "=", 
   RowBox[{"If", "[", 
    RowBox[{
     RowBox[{
      RowBox[{"Im", "[", "amplitudeVnumeric", "]"}], "\[NotEqual]", "0"}], 
     ",", "0", ",", 
     RowBox[{"Chop", "[", "amplitudeVnumeric", "]"}]}], "]"}]}], 
  ";"}], "\[IndentingNewLine]", 
 RowBox[{
  RowBox[{"amplitudeUanalytic", "=", 
   RowBox[{"If", "[", 
    RowBox[{
     RowBox[{
      RowBox[{"Im", "[", "amplitudeUanalytic", "]"}], "\[NotEqual]", "0"}], 
     ",", "0", ",", 
     RowBox[{"Chop", "[", "amplitudeUanalytic", "]"}]}], "]"}]}], 
  ";"}], "\[IndentingNewLine]", 
 RowBox[{
  RowBox[{
   RowBox[{"amplitudeVanalytic", "=", 
    RowBox[{"If", "[", 
     RowBox[{
      RowBox[{
       RowBox[{"Im", "[", "amplitudeVanalytic", "]"}], "\[NotEqual]", "0"}], 
      ",", "0", ",", 
      RowBox[{"Chop", "[", "amplitudeVanalytic", "]"}]}], "]"}]}], ";"}], 
  "\[IndentingNewLine]"}], "\[IndentingNewLine]", 
 RowBox[{
  RowBox[{
   RowBox[{"Data", "=", 
    RowBox[{"Append", "[", 
     RowBox[{"Data", ",", 
      RowBox[{"{", 
       RowBox[{
       "a", ",", "Dv", ",", "amplitudeUnumeric", ",", "amplitudeUanalytic", 
        ",", "amplitudeVnumeric", ",", "amplitudeVanalytic"}], "}"}]}], 
     "]"}]}], ";"}], "\[IndentingNewLine]", 
  RowBox[{"(*", 
   RowBox[{"**", 
    RowBox[{"*", " ", "INTEGRATE"}]}], " ", 
   "****)"}]}], "\[IndentingNewLine]"}], "Input",
 CellChangeTimes->{{3.69827856760716*^9, 3.698278615579546*^9}, {
   3.69827868647536*^9, 3.698278689331194*^9}, {3.6982787734247017`*^9, 
   3.6982787841047583`*^9}, {3.698278850324374*^9, 3.6982788597639523`*^9}, {
   3.698279612977405*^9, 3.6982796733526287`*^9}, {3.698279719961339*^9, 
   3.698279745647292*^9}, {3.698325501004107*^9, 3.69832550545958*^9}, 
   3.698334318619844*^9, {3.7720165494787283`*^9, 3.772016671232759*^9}, {
   3.7720178687720137`*^9, 3.7720179711433764`*^9}, {3.772018021848384*^9, 
   3.772018035262933*^9}, {3.77201810528353*^9, 3.772018186441627*^9}, {
   3.772018217400463*^9, 3.772018233823634*^9}, {3.772018320836973*^9, 
   3.772018328532761*^9}, {3.7720184064664383`*^9, 3.772019184018845*^9}, {
   3.772019248232801*^9, 3.7720194197434263`*^9}, {3.772019714950148*^9, 
   3.772019718172346*^9}, {3.772019801929183*^9, 3.772019819869954*^9}, {
   3.772019881872443*^9, 3.7720199414889*^9}, {3.772020036160911*^9, 
   3.772020083559811*^9}, {3.772020115284601*^9, 3.77202012150426*^9}, {
   3.772020155725165*^9, 3.77202015918821*^9}, {3.772020370080946*^9, 
   3.772020452090444*^9}, {3.772020511497738*^9, 3.7720205354726963`*^9}, {
   3.772020565641152*^9, 3.772020611148817*^9}, {3.772020647797454*^9, 
   3.772020648906101*^9}, {3.772020701522292*^9, 3.7720207130695553`*^9}, {
   3.77202077076164*^9, 3.7720207750413322`*^9}, {3.772020807015641*^9, 
   3.772020844034691*^9}, {3.772020961290409*^9, 3.772020961641963*^9}, {
   3.77202099923346*^9, 3.772021048049163*^9}, 3.772021088542448*^9, 
   3.772021125230884*^9, {3.7720211624279203`*^9, 3.772021225311393*^9}, {
   3.772021276029949*^9, 3.772021281991207*^9}, 3.772021318423223*^9, {
   3.772021351605919*^9, 3.772021385203847*^9}, {3.772021529514365*^9, 
   3.772021534630995*^9}, {3.772021615534071*^9, 3.7720216693456373`*^9}, {
   3.772021708456601*^9, 3.772021708562368*^9}, {3.772021753411726*^9, 
   3.772021761071665*^9}, 3.772021792431507*^9, {3.772022457971319*^9, 
   3.772022512804871*^9}, {3.772026444440351*^9, 3.772026456146392*^9}, {
   3.772026613884512*^9, 3.7720267144810753`*^9}, {3.772026779777*^9, 
   3.7720268751535273`*^9}, {3.772026907677676*^9, 3.772026916428565*^9}, {
   3.772027385277689*^9, 3.7720274497634783`*^9}, {3.772027484569518*^9, 
   3.772027543702848*^9}, {3.7720276025972767`*^9, 3.772027675554591*^9}, {
   3.772027812183514*^9, 3.772027826659634*^9}, {3.772029451883877*^9, 
   3.772029456305094*^9}, {3.772029495969131*^9, 3.772029512266396*^9}, {
   3.7720297532749653`*^9, 3.772029936691367*^9}, {3.772029979357627*^9, 
   3.7720300425018578`*^9}, {3.772030080480089*^9, 3.772030089486866*^9}, {
   3.772030119614666*^9, 3.772030121398246*^9}, {3.772030258154215*^9, 
   3.772030330815386*^9}, {3.7720303979479933`*^9, 3.772030402206087*^9}, 
   3.772030560112453*^9, {3.772030621008317*^9, 3.772030684483863*^9}, 
   3.7720307224591084`*^9, 3.7720309783382072`*^9, {3.7720310670213547`*^9, 
   3.7720310680478773`*^9}, {3.772031948507503*^9, 3.77203197913946*^9}, 
   3.7720320971630096`*^9, 3.772032136799094*^9, {3.7720321859007397`*^9, 
   3.772032195250835*^9}, {3.7720323467123413`*^9, 3.7720323508371277`*^9}, {
   3.772106992277667*^9, 3.772106994676193*^9}, {3.7721070398922453`*^9, 
   3.772107090355948*^9}, {3.772121868329296*^9, 3.772121900023651*^9}, {
   3.7721254634786863`*^9, 3.772125467165237*^9}, {3.772125502357339*^9, 
   3.772125505372756*^9}, 3.77212595478448*^9, {3.772126216504109*^9, 
   3.772126218559001*^9}, {3.7721269541627827`*^9, 3.772126995321945*^9}, {
   3.772127294243025*^9, 3.7721272965450897`*^9}, {3.7721278822412453`*^9, 
   3.772127884439106*^9}, {3.77212801270325*^9, 3.772128027979525*^9}, 
   3.772128500935174*^9, 3.772128579892407*^9, 3.7721286286349907`*^9, 
   3.7721286780423117`*^9, 3.772128730727457*^9, {3.7721288376026707`*^9, 
   3.772128853173345*^9}, 3.772128940018009*^9, 3.772128988135941*^9, {
   3.772129588967245*^9, 3.7721295917745247`*^9}, 3.7721296726451807`*^9, 
   3.772129759769964*^9, {3.7721298162081127`*^9, 3.772129817503763*^9}, 
   3.772129866823044*^9, 3.772129907317514*^9, {3.772129978667602*^9, 
   3.772129980227131*^9}, 3.772130025266313*^9, 3.7721300846009283`*^9, {
   3.772130126959832*^9, 3.7721301286789627`*^9}, 3.7721301712709513`*^9, 
   3.772130211500925*^9, {3.772130514692276*^9, 3.77213052841151*^9}, {
   3.7721310127826233`*^9, 3.772131013860026*^9}, {3.7721316938904867`*^9, 
   3.772131768852723*^9}, 3.772132258833699*^9, 3.772138657488823*^9, {
   3.772138694046876*^9, 3.772138734348748*^9}, {3.77213877146169*^9, 
   3.7721388557628736`*^9}, {3.772138896290339*^9, 3.772138922152707*^9}, {
   3.772282835645762*^9, 3.772282880115799*^9}, {3.7722829374417067`*^9, 
   3.772282938489883*^9}, 3.772282976992692*^9, {3.7723729213192596`*^9, 
   3.7723729546722393`*^9}, {3.772373146363655*^9, 3.7723731486352253`*^9}}],

Cell[CellGroupData[{

Cell[BoxData[{
 RowBox[{"Manipulate", "[", 
  RowBox[{
   RowBox[{"Plot", "[", 
    RowBox[{
     RowBox[{"{", 
      RowBox[{
       RowBox[{"fieldU", "[", 
        RowBox[{"x", ",", "time"}], "]"}], ",", 
       RowBox[{"fieldV", "[", 
        RowBox[{"x", ",", "time"}], "]"}]}], "}"}], ",", 
     RowBox[{"{", 
      RowBox[{"x", ",", "0", ",", "lmax"}], "}"}], ",", 
     RowBox[{"PlotStyle", "\[Rule]", 
      RowBox[{"{", 
       RowBox[{
        RowBox[{"{", 
         RowBox[{"Dashed", ",", "Thick", ",", 
          RowBox[{"Darker", "[", "Green", "]"}]}], "}"}], ",", 
        RowBox[{"{", 
         RowBox[{"Dashed", ",", "Thick", ",", 
          RowBox[{"Darker", "[", "Red", "]"}]}], "}"}]}], "}"}]}], ",", 
     RowBox[{"PlotRange", "\[Rule]", 
      RowBox[{"{", 
       RowBox[{"All", ",", 
        RowBox[{"{", 
         RowBox[{"2", ",", "6"}], "}"}]}], "}"}]}]}], "]"}], ",", 
   RowBox[{"{", 
    RowBox[{"time", ",", "0", ",", "tmax"}], "}"}]}], 
  "]"}], "\[IndentingNewLine]", 
 RowBox[{"Show", "[", 
  RowBox[{"{", 
   RowBox[{
    RowBox[{"Plot", "[", 
     RowBox[{
      RowBox[{"{", 
       RowBox[{
        RowBox[{"fieldU", "[", 
         RowBox[{"x", ",", "tmax"}], "]"}], ",", 
        RowBox[{"fieldV", "[", 
         RowBox[{"x", ",", "tmax"}], "]"}]}], "}"}], ",", 
      RowBox[{"{", 
       RowBox[{"x", ",", "0", ",", "lmax"}], "}"}], ",", 
      RowBox[{"PlotStyle", "\[Rule]", 
       RowBox[{"{", 
        RowBox[{
         RowBox[{"{", 
          RowBox[{
           RowBox[{"Darker", "[", "Green", "]"}], ",", "Dashed", ",", 
           "Thick"}], "}"}], ",", 
         RowBox[{"{", 
          RowBox[{
           RowBox[{"Darker", "[", "Red", "]"}], ",", "Dashed", ",", "Thick"}],
           "}"}]}], "}"}]}], ",", 
      RowBox[{"PlotRange", "\[Rule]", "All"}]}], "]"}], ",", 
    RowBox[{"Plot", "[", 
     RowBox[{
      RowBox[{"{", 
       RowBox[{
        RowBox[{"U0", "+", 
         RowBox[{"du", "*", 
          RowBox[{"Cos", "[", 
           RowBox[{
            RowBox[{"Sqrt", "[", "q2", "]"}], "*", "x"}], "]"}]}]}], ",", 
        RowBox[{"V0", "+", 
         RowBox[{"dv", "*", 
          RowBox[{"Cos", "[", 
           RowBox[{
            RowBox[{
             RowBox[{"Sqrt", "[", "q2", "]"}], "*", "x"}], "+", "Pi"}], 
           "]"}]}]}]}], "}"}], ",", 
      RowBox[{"{", 
       RowBox[{"x", ",", "0", ",", "lmax"}], "}"}], ",", 
      RowBox[{"PlotRange", "\[Rule]", "All"}], ",", 
      RowBox[{"PlotStyle", "\[Rule]", 
       RowBox[{"{", 
        RowBox[{
         RowBox[{"{", 
          RowBox[{"Darker", "[", "Green", "]"}], "}"}], ",", 
         RowBox[{"{", 
          RowBox[{"Darker", "[", "Red", "]"}], "}"}]}], "}"}]}]}], "]"}]}], 
   "}"}], "]"}], "\[IndentingNewLine]"}], "Input",
 CellChangeTimes->{{3.772127917147999*^9, 3.7721279728395967`*^9}, {
  3.772128030408049*^9, 3.7721280556863832`*^9}, {3.772128104581757*^9, 
  3.772128134139805*^9}, {3.772128165437936*^9, 3.7721282170671797`*^9}, {
  3.772131018297577*^9, 3.7721310191472387`*^9}, {3.772372957934876*^9, 
  3.7723729722064342`*^9}, {3.7723730325276823`*^9, 3.772373127073724*^9}, {
  3.772373190178371*^9, 3.772373195536079*^9}}],

Cell[BoxData[
 TagBox[
  StyleBox[
   DynamicModuleBox[{$CellContext`time$$ = 0, Typeset`show$$ = True, 
    Typeset`bookmarkList$$ = {}, Typeset`bookmarkMode$$ = "Menu", 
    Typeset`animator$$, Typeset`animvar$$ = 1, Typeset`name$$ = 
    "\"untitled\"", Typeset`specs$$ = {{
      Hold[$CellContext`time$$], 0, 400}}, Typeset`size$$ = {
    360., {120., 124.}}, Typeset`update$$ = 0, Typeset`initDone$$, 
    Typeset`skipInitDone$$ = True, $CellContext`time$28430$$ = 0}, 
    DynamicBox[Manipulate`ManipulateBoxes[
     1, StandardForm, "Variables" :> {$CellContext`time$$ = 0}, 
      "ControllerVariables" :> {
        Hold[$CellContext`time$$, $CellContext`time$28430$$, 0]}, 
      "OtherVariables" :> {
       Typeset`show$$, Typeset`bookmarkList$$, Typeset`bookmarkMode$$, 
        Typeset`animator$$, Typeset`animvar$$, Typeset`name$$, 
        Typeset`specs$$, Typeset`size$$, Typeset`update$$, Typeset`initDone$$,
         Typeset`skipInitDone$$}, "Body" :> Plot[{
         $CellContext`fieldU[$CellContext`x, $CellContext`time$$], 
         $CellContext`fieldV[$CellContext`x, $CellContext`time$$]}, \
{$CellContext`x, 0, $CellContext`lmax}, PlotStyle -> {{Dashed, Thick, 
           Darker[Green]}, {Dashed, Thick, 
           Darker[Red]}}, PlotRange -> {All, {2, 6}}], 
      "Specifications" :> {{$CellContext`time$$, 0, 400}}, "Options" :> {}, 
      "DefaultOptions" :> {}],
     ImageSizeCache->{405., {165., 171.}},
     SingleEvaluation->True],
    Deinitialization:>None,
    DynamicModuleValues:>{},
    SynchronousInitialization->True,
    UndoTrackedVariables:>{Typeset`show$$, Typeset`bookmarkMode$$},
    UnsavedVariables:>{Typeset`initDone$$},
    UntrackedVariables:>{Typeset`size$$}], "Manipulate",
   Deployed->True,
   StripOnInput->False],
  Manipulate`InterpretManipulate[1]]], "Output",
 CellChangeTimes->{
  3.7721279805445642`*^9, {3.772128033468701*^9, 3.772128056532154*^9}, 
   3.772128134665893*^9, 3.772128168423603*^9, {3.7721282063663282`*^9, 
   3.77212821741322*^9}, 3.772128507000152*^9, 3.7721286071986732`*^9, 
   3.7721286407638597`*^9, 3.772128686041952*^9, 3.772128736178338*^9, {
   3.772128861211104*^9, 3.772128876954604*^9}, 3.772128946068514*^9, 
   3.7721289957132063`*^9, {3.77212959725354*^9, 3.77212962634473*^9}, {
   3.772129678663797*^9, 3.7721296886885147`*^9}, 3.772129765791593*^9, {
   3.772129823512313*^9, 3.7721298347703037`*^9}, 3.77212987241879*^9, 
   3.7721299143929462`*^9, {3.772129985445359*^9, 3.7721299942286777`*^9}, 
   3.7721300365892363`*^9, 3.772130093090314*^9, 3.772130136306199*^9, 
   3.77213017986969*^9, 3.772130218042399*^9, 3.772130535070393*^9, {
   3.7721317011531563`*^9, 3.772131775075761*^9}, {3.772132262669602*^9, 
   3.772132292981114*^9}, {3.7721323289445143`*^9, 3.772132336945862*^9}, {
   3.772132646853331*^9, 3.7721326569594917`*^9}, {3.772138663967432*^9, 
   3.772138859280178*^9}, {3.772138900963711*^9, 3.772138926710227*^9}, {
   3.7722828502373343`*^9, 3.772282899294529*^9}, {3.772282943397738*^9, 
   3.7722829477078133`*^9}, {3.772373028453793*^9, 3.772373035221517*^9}, 
   3.772373069660675*^9, {3.772373127601512*^9, 3.772373154691162*^9}, 
   3.772373196179991*^9}],

Cell[BoxData[
 GraphicsBox[{{{{}, {}, 
     TagBox[
      {RGBColor[0, 
        NCache[
         Rational[2, 3], 0.6666666666666666], 0], Thickness[Large], Opacity[
       1.], Dashing[{Small, Small}], LineBox[CompressedData["
1:eJwUm3k4lF0Yxm15Z+xmxp59TfZ9n3sME5WSIrSIKKms7ZJIQvaQVFJKSSpS
ilZpX5StQlIUlYhElPrO91fXfc17znnOc57nuH/X+6YeFOEVIsDHx5cwg4/v
/3+vLcuLDM2ocXKdO6DCX86Cyuh9S++OXDYt9O2ykTMs/JQaVzToOMH2i/dg
NBDddYZ22HDOOfYHqyvsGKIDSzIy5Dqq2cvnT70TInrJYIFHYXYte9aG4G9b
TrPgZlMirjDnOjs0VSjwURmZv6H109Ndt9nc2c2mf06xIBf6hife0cB+WvVz
iSTRUhLdZR6W99hxy/xuCpxkQaTmg3Bm9gO2TOf6Ve0nWBDy71/z/Osj9rnX
DgZpx1n4++/rfYk5T9mBcY3SKiUsTJz6rrPwxHO2QOf+vznFLPw6tePug10v
2LOT3N59PMLC6Lx4TVpHM/tujM4sw0MsDBcnLD5DtbITb/WHqB1kYXBkzx43
yza2crSn4488Fj4eTOlNyX7F9r9Q6m2dzcKHL2nMWTdfs8XSzAPPZLDQ7ZjB
ffT1DTvr1fMjv9JYeN2bU0qf08X+/K/CxGovC21WeS3lm96yn6+fnK+ZyEJz
aoHg3BPd7FmUqcbwLhY+HXxmem9XD/t8o3ysxjYW3jk258zo+MD++3RrxFgo
CyvXtpS3Rfay775O7mkJJvnPbr1ziupj+0Wliues+n+99hFXy49stspllZNL
/5+/c1Fydj87JpevfZYLC56Xutb56A6wdd/t7/rhxEJT19sEnZsDbMO/5bVF
tiw8Ne6puv/1M3vYXzxtlxEL99v6pKk5g+yEA7u4R2RZcPn3cdart4PsdQJD
aXOlWGjQ6+ec3vSNnbPDRLSNzsKt2M9Rc04MsXvtUvfv+sNEl9TEwN1d39n0
BdtaNXqYaL/y202oY5RNP/titLqEibxn8TKNs3+w9eVtXoQdZGJxn+CHPXE/
2M+1BAwnM5h4IS0WK6g+xq4QWyJZtIOJRxtmVgqE/mSvkMoXH13ExHUNR2n+
8Qm2Xl9ErdUkAzts77y9PecX2/pLVkPMNwZsPF3P7j70i22Jr/zp7xm4HOfB
5XOcZM/PFfuy8BED51+v2PxvzxR7PN6uz+wgA8czd72Zlp5mY/zsr24DBlad
Eii7sXqaXRh/7pK4KgMq15Oj4y5Psx/0/C5Rk2ag6HOm6LTvX7b1Rs6Tn2PS
yHM55vjn2D92zdcYoah6aXCn33lOy/LjblKHgKeLNKwu8V3+fVIQdiX+CWbz
pCCgGGek80QQ5zbFm29wkELT7snTniOCmLNoZVapoRRCF4wWnXIUwortFoIS
UlI4/Ll398J2IZwMOTbrcbkk+NQezC+lhOHu2NgTdlMCj9Mz+uaG0RDKNOm0
HBdDwQ/6ys3ZNGhv3XatpkMMq/2TXx27QgPFP1zkd0sMf3TjH48J0GFofny+
YqoYjO9GXiw+TMfbW9cFD6mIIW9y8c7RpyI4sfVyUbqXKAJXvfg584cIvHv3
LpqwFYXRg/kRcxREgcQfo4fURfEgzzXoSIgorv681Jw2IoIpY2s33l9R6Knt
brPIE0HAGkVWkbE4juqdXhbykQ61n3ofhbzFURDU3KH8ko6ePdZXInaII9et
Zbn8DTpWHV/i63pPHFs0Vxxtyye6K/PId38J3O4VYcbPJePXH924bLcEFNhL
3nrbkPGTFU73T0lg74P0iGgdOgLlHvUc/i6BHVJPl+4SpCPIS1B7TrIkrnXf
HP58mwaN99LjVRWS+LbJv33iIg29EWoPZr6UhPHk6Qcex2movl9sMSkuhd2p
DxOaE2kw66tvf+4rhXR2piHXnYbc2Vx20nopKAswN+Tb0zAa/fi07S4pDAnu
P2ZiRMbzv9l2slQKa+re/eWwyHjVccUdQ1JwlC9JeNFLIXdN3B5jfmnM1IkJ
DntNYbRSaLCPKY2jsR2SHs8oVDswbyy0lYbqVq/1g7UUGElF2jPmSyOY7vHl
TCWF6CfqmXUrpfHsy9OmylIK5v4mAdpJ0ohsrPHKzqaQd7z2QUeBNPb7ZVZu
3EdhbMDJJLtcGke44l9yd1Go2erB//u5NFx06qJrNlKwyA8rfaHAQHRuQ/TC
hWR814hoMukDm+P7C9a6kfGa2zfZsxmoehK2/D6HjK/e51oWzEDM+369pZYU
WFMS55dtZSC5vbsrxZjCJk6BrHQaA3YG1ll8+mT+Fyf7Yy8wMPub2OI7qmR+
OQNP0wYGznrnyIsokflXXrr6qZWBpDvHXQplKSwps1M/0s+A/tzeS+sZZL1v
d1IXTTGgkX3ENUmCrGfpPioszsStmo9v3ouQ9Xa+8L+uSu4dhc1eSRSF1rtL
70aZMbH3YF3ueiEKlqLvZuu6MqF37c+ug/xkvPm+pGg/Jj4/6S9o+SuMMX/j
tzc2MqF0q89l1R9htCa+sqQnMpEU4xDhOCWMmrPxmUsKmHhba/Yv7Jcw8pp1
+4+dZaLq5syegXFhbJpqYn+9yYRNTrhA7U9hLNHYVmjVwgTtWZVf25gwLOaq
jST0M7HiuFcXl2hW9EP3Z7+ZuGBKTxIgeuxQ5Al5cq96OXyeL0106x3536u1
WFjwcJZNJNGXPt9efMGGhRnF4XNVyfy50uvOTc1n4aaYzX4Vsn60rfQMXiAL
JbMXzgifEIZX4LUVOZvJvX2z4574pDDMUgOvdKWSe3r7je5psh9GFV1Sj/xd
TDN2C3GaFsbo66q1MdUsjGQvjmr6J4xmPv/bN++zENRTrlwlQOpRT0BBpJOF
8c2z9/XOIPXreTbKe5iFodqK52vopB63eT0uEZSB/ktpeXtxCqYPT8RaG8hA
bJn63FcyFKS+z21NhAwuf05LOqZI4bvcD4PnS2TwSKU/+Bqph4trud3BcTLo
woeWD6ResrO+Wl3MIb9Llt8dNaEQWXsg6/cpGaipL1PytqZgQvUh97kMTpUV
v5R2JfMbpx96+0EGE+oXD22YT+b3sRjVm5DBw4f5hxWXkPnLkkpvqcpCq2Ot
alQwmf+5wR8RC1l0NUWIKJL6jxxvXeLjJkvmC+KT20LBmKct/C1SFnaFy1vF
UylIhD9babNXFumfjBm0AxSG8jfX7jkkC84FZ8WlRymc/3gvVLFBFuWbfczG
qikY7V3zZA5TDqeuVuwx+kDGV0poHdCVQz9tqUbLEBnfemVnt70c5kWq7n/2
m4zXoow2B8thUHZy+K4sDYaNp7NPXJaDkSR9aa0nDWKDCz9/eyQHbcfttSKr
aBhk/uLYdsshQyL+5qUIGs6tdvvRJCyP2VvP2AuTe99A8LP39FJ5rD01+vh0
Kw0Nvka/voXJ495bq4yNH2nwOx9T1B0nj/Z3pcE7x2lI9vvbfatUHruX7dXc
pEDH+wvM0MRheSTvNfZtCKKjYLnTDmqfAuSClgVuExCBQfWemb8OKeCd2ja7
Y3IiuEs9ujlwTgEus4SLKEMRfK9eLPi4WQGi1AvtIl8RzKOvS09XUQSDcf5G
VbUI+K4cKJa+oohRnWn6aJQoCkTfQOCRImK97P++TBOFYaBK72inIrh1fQ8+
lorCX6xct5VfCU4p+66ebBfF5aCbFws8lLAt7uusICcxhEl+blD6qATjts27
38mIoyXUqV+bpQzDRRMLQ7sk8KX45PZzesqINz/5ZuS3BPjaRMTMHZUxUPdt
Q5qSJAw4r0ywRhnvqDMD7/0lkawQucP/qjJk1EIPTr2RhN3j4+JZy1Uwq0PS
WX+DFOmzGRa/Tqpic1aEZ2+wNK4Err+/65oqQtdnj/+IIffywZe+M56r4qGf
vftIojSmBIvjGBOquPSF13y+RBr64YdXF2ipYZmjzIhqpzSSeBaVF7eoQcdv
yTnLeQxkBa4d/7FbDZc7fUtqfYnf2FnEtt6vBgFZ7weKa8g9XM3XfOOYGppF
F1sl7magW+XZ+OOHahid/qZ27xID1hMh+KioDiWfa/tPMpnAkbhjv7TUEVE5
z+GuChNunPy/osbqiHvYFnd9FhO++xuvm3HVIdGuusKRzcQ2VU3b3evVobqZ
3zgylIndjXaFBzarI/fg3Y/+0UykrPOaKItXx9WYhWPKO5kovJRw+dkBdRQG
TC4wyGLi6pweU6Xr6tgdfDAg5BITtwcnso3uq0M8y0VZ4joTD3Mkv3NeqONG
R4hoZiMTrzudzof2qeN0w0kTZhsTkxFH9a+IaWCRwdOdpmNMCMhcTn0kq4Gw
JI3YXHJvitQ9HehS04BrZPTWxwIsKAr9KRO01EBnYGbmLXKP2hX6ay5aoYFa
Z4GmW/osODtGJwav1YC+RiY6TFiY+yH1/dYoDXB+hzs8tWLB3+DaseK9GjAr
muBaO5N77+WLv1VZGujnyKZfnMNC2JaBFfcOaUA2xPUVvwcLO27LzRys1ADD
1/6fAfHbiSHGsf9qNdBW91mDWk7uVZE5HYwGDXhftX11jfjzoiVbCm3byfN6
9Snl61ioH2hl7furgZRz0bwr21lozBiMKaJpIm4fU90vjvhxM6GWSoYmeIHd
t9t2E7+/0zynVUcTlZfS+5fvY6FPfd73fhNNBHTSr60lvDF4P2jhbztNPO97
1Def8MgfqVxxjYWaqN/yor0sl/DSlfINln6a8I7x6FHKZ5F7+c4Tt9WaSFu0
8/F6wjssvjf6yzdqQo27tKaA8NDMU99TI7Zq4t5jzfojh1nQmkv7nJigCSdv
t6m4oywYDKu6FezXxM7FX/fbHWPBIs/6dHm+JrS/5KU0E/5ysF0ofOMYmb9t
GcUjvKa22VJEs1wTr+a9rY8vZUGwSkkitVoTFr4HXx4ifPdpkJ8xXK+JdyIn
ffII/z3WG5DxvqeJZ2Jnl0YQXjwf/Fyh/jlZf3HrO33CkzklNcrqrzWxcXjV
5H2iN3UVqe97r4mZi6oquIQ/feUTtL990YQuXXu6hGiHJWtnLR7TRN5wxmg3
0arZHobXpjXxXmBW1jTRAk/NTVUpLRi9/N76h+hPlKLlXikt1ES33O0i+hGX
z/arghYmGx/7HSX6XPwnh0WaWvj9LfmAE9HZ9U9Ra6CFXcs0N9wm8cRMVLso
W2lhR7DlWw2ifcwPue1hayFB3vZdCNmPXUT8/M9uWsRn9a1NJftVrgjxXOil
hYqvv9dnkHzw9c9bcnmZFs4a3++OIvnq0zDzVQrRwrMM+Works8HK+WXJ4Rr
wTuzrr2T5Pts0d+A/q1a+KWzzT6QnEdme99qjwQtiK4ufXafnFc048naS2la
aB2K2y5G+Nd7QdV6hTwtFO4V1zcrIud9Py7mY5kWdteoQLmArC8QvHXeRS3E
MOs3fzjAQq/j3Niqa1ro2HnQc18OWe+y7J64p1o4cCp+f0Q6WW/kT3JvmxY+
ZuyqqSY+I8qwN839nRb6ws1Ybcks2Jy6kCszqoWB6RK+WlLPM9/nF8T+1kLT
rkueW0i9/5u5s+i9kDaaWAtWsnYQ/sxzO1Epp42xCAHLwWiy3gujMqa6Ni6t
uXZTO4KFDDGZs9v1tbFQsXWf43oWliS9r3J11MZKb09/ajXh85gdd94GaUNx
f/cRvkVkvgur7nE3aCNMv++mHvFN5V95j8o3a6PD0N/IiPR35Grmy80p2vC5
syT1hQMLf73O9Yif18Yf9ZatkTpkvszcvphabZzINXbbrcYifbFt4M1tbQQX
ZFVuUGQh3dn1+6kWbbgaHJvoEGdBwaz7n+OkNm4cHbUW+8GEQ3fr73BBHZzf
tzoi5CsTq9KeTBwT14Htnr7yvF4myj5cHebX0MHPkDTzzcQ3Whw48O7eXB1s
bt1Szq5iYik7rXN8iQ4iLx4ddz/DxI6vu1/pBuiA30z/hv4xJu5ww5tSY3Qw
r/61Q2Q6EwvG3G55HNGBdM7dC5IhTESXsOt3lelgUGN8YbM/E/nzrWovXNTB
uO7tLxs8iW8+qXlB+p4O/umk6sy2Z2Kd99/itm86OJ503bNVgvjgK5d2rWDr
4vrhjfaGxMefCTq7I9NdFxEnV+w9dIKBJxLHt9xarIt1OloGffkMMNZmhquH
6iLKO+aG7E4GjsmtW/kxWxesbQv/8M1hoG6bitPGD7qQCC48s/mVNIbtUqd3
7tXD0KyFsc/7CUfFLSjmy9LDnsGq9T5vpDB4m8lOKtQDa3vls9bHUvjCK969
v0IPn+3ScmsrpdDndUmw6KUerBqVvurGSKEj7C29VnkW/ty+UVcwJYn7Raay
I5dnYfXOS/3XdSSIDxq/sunWLFBqHVcoEQk0ql1f+uvhLJiZn8sO+yaOO2W8
Q/86Z2HicHdxXI04rlcvmykhoI+1vgfWTHPFUfV4r8bsBfoQXNJxadc6MRyZ
emMU8kkfO8dlGA/aRVD4YM/Hq8P6cNtj/brnlggO5BkeEZvUR4kPK9eiXARp
Rgn0GtHZ2MAvwcjYKYLtQXp9AqazkcPYvExORwQ+j7ccKomdjTR/yxm6e+nw
OqjmOZY0G0rGae/Mo+nwCH4s7JY5G49TLjQlBdDh8ld503DJbGj2DZ0Zs6PD
zOzeAqf7s3H7/oNvsj9pkCxiCnVJGeBJXeO701toEFl7o85Y0QCBv/IXKIfS
IGyxNmqPpgF+x9eKd/rR8PdZXbe+lQFqUlxfGjsRv8kfdG37MgO8azFuZIvQ
MPBcNPJZsAHmhEgaTE5T6D18WUc93ACDdQ7Kv0codFjS8x7uNsCuWE746w4K
D9ddDJcrM8ADlb3d4xcoNFr5a6+/YIC7TQK3Rk9RuCUo1HXzqgF+JHcmWh2h
cOXoUvc1TwywWkLNIp/47+owfr66VgO4fujturCb+GXriivi3QbgbrPskd5G
4dTLv5qXvxvAK0gwoGIthZLiMx20KQN819NP/xBA4ch6r5zlgoYo1T6zdZUv
4c8ZZX8FZQ3xNT/wo/FcwgPNCy8vVTXE7ZQZsglcCvuPTa6v0DNE5BAtUN6R
QqKtxxsve0PEzAs9IW9K4eYWKiXK1RCjGnNfiMymMHnpjlX2QkOIzV7QuECb
8O5I7MfzfoaQnM706CN8E2lklfdstSFktHc5PCH8c279d+fBjYYY31oSJEh4
t//M2RGRbYb4ver8gXRpCis1VRe6pRsiM7EsOofwVdGqN9NrCgyhmCHdIiZM
oe3ogXN7Swzhav2p9DXhM6lOj2Unz5LfJRY0jhF+my9PE7lbY4hHytlygYTv
Urwbrr6/aYgcw5FE5d/CuJu7cy3fI0NEKBQPzSJ8+LfJSla1xRBRF31dkwk/
2omPNDq+NcR+4+lNZoQvt8ytiFneb4jBN6sijQh/Vu0L0YgdMQTNvdBgB+HT
wUbVl4d+GwLcieMyROsJdMRfnWGEps+3n/ARHczOM3olaQShX+wz9kQf27ng
7U8FI/xim9rfJ7rjGi2dpWWEz5NpaSVkftmJBjtzIyOUTSUfe0zW97KI+7zI
xgiSDv7JLoS/M6KsCyOdjbC3sttDgvDsw/MjvKz5RvD1CxPRI/wuNFjxs9LH
CK4+nOYcwveYtebk01VGyPh05OY8wv+xa9QWfw0zglz7+q/eQqTeSjv4RTYb
Ydn1w1suUhRGe/Iu6sUbIX5Kb88yUcJzKgsD5qQaYQY3xnKpJIV1y+gSaw4Y
4cAP05pSJoWThXevJx01wh0jBz2OPIWetrj1paeNwJmXWW+sTGEm00axocoI
X5TmHYnQoLDUc/RhT70RxCJtJvn0KDx/vEZH5YURrtPvfZa3oCBCU29z6DDC
Rv49PcfsKLi6du5Z1meECisDpe0cCtdvLXxf+MsI89M1DDU9KZytsTnCVDfG
qrDGncuiKHwaGZ1rNtsYC1YcnLNjBwV148pJT0tj3DrZOzq4h0JhufrSTHdj
fN3gc/r5QQrJxSIMerQxmsyT2Cl3KTR0Nt7W3WmM8MlNT+c2UZiWj4/gJRsj
7eH3TUGdFDYd+PF0T5ExFJZmbc8ZoxCY0rXvb4MxSiwMhL/r07BteUhnxFNj
XLlAj1htQ0OmyZDR+zZjSHnGm6rzaLj++l/b3QFj7MsZyowNoiE9TzrXhTJB
buc2y/JiGgr/ttlPi5rgVnM5Y+N5GkpDiz5eljKBo0Ttqh03aahz0LTVVTTB
Q7GLmyPf0dDfZ9FDNzTBPjUlj7tadIwumExtMDVB706q+IkVHX+v3jCPtTLB
XAtzhpI7HawM3r5Btgm6E4YfZoTT4Wzpa9TkZYL46Du3L1+no3hv7M68bSbw
/nb0cn6ICM4Os3U84kxwsC+1oTlWBJf9hF7MSDSB6NKSEx65InhqmKG5db8J
ou4qVk+S+36qrfixX7EJCrdeyGWqiMJbp0FetdEE28z0LRP6RCH2gHa5XNIU
B2L+iQ7misNmXVvHA5YpaLXav/yqxLFa9ATfJwVT1N/hhA40iaNuof18DS1T
HNt7YvkqcQmsfb2xt8jGFLNsFT5kpkqg4XOzdHqgKfxrlJVj9kpim9jR8PBL
prC2DbZ7cEsKJ8+vy0u/aoqtgsFB65qk0ORpVXf2himoc/MF+N9JQSe/aUb/
A1OoO9T5iv+VQouywNGALlMoXZNescdeGkbGa594zjBDj7P/BpNL0uhbZKpn
vtQMr06ZarhlMyBh+93XdrkZ5vlJRXQfYcBG7UIqO9AMM13FXZeUM7B/yODr
vPVmqA7YsLfrDgNm+/XOB8ebkXx783mNMLA8ur87LMkMoX4pWq/+MJDsVyYZ
lWqGI4E0fRsaEx26WlFxB8xgIPVxcTrh14RGVYuC02aglR1dHePOxNmK7uAj
58xgJ3To2rPFTLTmHs0/UWUGNz+TJfwrmdALVJo4X2+GQ9LJfj+imHgxLVv3
oMkMjrbrq/4cZELFWgKTE2aIcx3PTOwifKzyLPLfHzO0F+u5Lu8j/mlG+vEZ
AuY41XtitvggE/da6IIMMXMw319KHptiYkPkjPv6aubYtIc1s0OWhYKljeMm
2uYYOv7m7UZlFm477dG11jfH9J+zCm80CW+J86dyLcxxzE/Ix4rwaH35n3nL
3cxhH82ukiB+tC+7fmeQhzn8QxYJBBK/KrFtR2Wolzleb11XsZ/42SDeL4nN
y80hv+Fldtgy4j8Na9mxgeag/NVkVAlvXmFtiUxYY47WK7MSzgWzINL742VG
pDkEt9uc8dpIeO1xtUDeZnNcUL93YX0UCyurosyLdpjjqayCzcrNLFTFD+eV
JZlDIKsj5MVOFjrWnL93LtUcV8IX+XoS/y60YON4daY5qpiTwWf3EN6a+XXp
rUJz6Iu1Bn4j/v/7AunO8KPmcD8hlHWK8MG+BOuVKifMoZ1T6+yYReL7tCc4
rsIcP9uUK0TzWFigcLbf4KI5nE2/5zkT/vg470VYV405zp2Si/ArJPmqmhll
f9Mci93p3rqEX871Oo99aTDHFv75Gd2Eb7iy67YWPTBHVOUdyS2Efzrcsqbc
n5pDxePr8DfCR9Gxl+MmX5jjZSkX//OoyPlOvvI2c1xvq5X+n0eP9/An+XaY
Y+DqkphCwl82TD2K9o7E4yMbk0v47IXrgrTaXnOsK0tV3kj4LXTbJvG1A+b4
sboxTo/w3b+zRdmy38zRlzdytJHogre3mfdHzJFuumEvh/ChkVR/weZxczzJ
SbM7RvR9Z3FF7d/maOLNbHhL9IrN5kdb/5kj6cEq1f95dOy0n1qSkAX8+pcs
+V+nd8SXmtMt4FA/vep/ftUSL9PpFbfAv4uB3P/5tp79tDyXYYGMMt4vZ6K9
okcNnOUsYOzzYcf/fPzlpPzFESULmCa/b/yfnxNfOZkfV7OAP/Xj+f98rSAS
csVT2wJlrOHMfLLfiw77bfn0LTBrunHyMMmHW0TV9QtGFtC4Miiwh+Sr5/gr
doC5BWpoEUfmknxubZ1ukLCxwI2PnNpRkm8JSot304HEr5fgHEvOo8x27qON
HAuYJNTM7iPn5bQhcr4yzwKrjAMCDMl5thUXND2da4EIxycPfQiPCgn1ts1e
YgFW5/M+d1IPR6zofp2+FhCja4YySb2YrzPuSlthgcFjQw3XCY8GPY/98HmN
BaT58vPPk3qb4jsRcmi9Baq7J9rHST3mmD8ccIu0gE5XTqLKPtKPhazh09st
kGSw+YRoAqnfJ3bRS3dZ4MDiyx0vCI8OT6/6KbzHAl0HZs3YTHhUZXXl75B0
CwTt/1XjF0PqN79ll0yOBVJnxv4+RHjU4+Ek/718Cww1OdZeJTy605BH0zpm
gV1mx6RzCI+yVm3Y31JqgTgVXvTcABYqcnMl9pyxQOjyhU/f+5N6nehmfaiy
QPaxR2PlpL9tGraqlzRa4Hl27fgRR9JPBmVqlx9ZYNHvr3HPrFk4fbBV9fFz
C3hmuk+1mrIgu9FUZey1BU5OLQ0M1Sb1I/dV0e2bBd79vOBeLEL6JVFBccWo
BZhiU8/2CLKw+tschegJCxxe01/C/sNEc8NJuSP8lpD7/lva7hsTFzauZH2X
scR2pZEh22dMrHmdzpyhZAlt9ZbSl43kvuTWMxTVLHHP9/t19nUm0uXlpV30
LaGa5xD+/3uRsLsvxQudLLHMeOOniL1M6Ci4UlhriX0KY0I7zZno3hMj7L3B
EunrT9ml6xEeHTo+IyyKPP+gkL5FmQmhxr+CebGWCOKcevtKmIkP4Vf5BrIs
IXsDNu9eMVDcOHsq66olPNM4NwNjGJCJZHx7R7fCpdP5znp50rDTOeNULGGF
v9TcJauTpbGqyzF7OdMKtWmekhnbpHHWbZ35m5lWOLXoz+/zy6XhpH57e7Ox
FbbbyXk4aUkjtHmj8D1vK+TZsPoVq6RQZ/FI9exxK8x2OG7RlS6Jd19WRoWW
WaHy8AGxxAhJCB0fa9CpsMID69nRxl6SWCCutqa0xgrHNdN5ZXKS6P245dyR
B1Z4lCyWP6tUAmIHtWyzvlkhCYu0L94Qx8rJeK9NttZI5T8WcIMuhtJ+ZbVC
J2uU+qX9qvomioG2+m/1XGtMxwg8634piujqiRTBBda4rexX9qlIFMnrI27l
BlljyOeTTauxKC68XWlQtd8arAjfets1Ihh78meyNdsaB+bdtXVfIAK7uqIH
v/Kt8Yo5t6XUSgSNBe1BKLFG2LH7fE40EbxeuOBQU401PM8UjypfoIOvwVF4
6K01Nv2y2WEgRofrxc4W6V5rSCpzJd0naUgr3n7ccsAaCiff+dd/ooEVe9kh
btQakQ89959ooGGWhWGMGGWDO7dvH9qzi4ZwjScwEbNB+uaaLT7hNNRIrZNY
Im2DS3J7lBNW0uD07WT5YSUbqKRvde5m0+BVNrNH38QGOj7Us2vCNBzMq6tc
YGmDLT5fxDwmKXQl+sZG29mgSlwxxGaQwpqAPNk6FxuEv4uWl2uhUOFh1vfW
3Qar/GpcRR5Q+G7/oop/oQ2Uzl429q6nsENezMPdzwZp9iurR04SHhU+q7hx
pQ1sxH3/OhdREPo5ZyB7tQ0MBc+Ff82ikPlyz57XG23wrG+VEGcnhdK039fW
JtrgUd3LrEnCl59u7M+N2WeDd/WXRDUXUdAfUVofn26DqFyx6WJ3wrNLHWYe
LLDBfeP3ERn2FMbTno6dOGwDqel9qf+I/7e9ufzZ+RIb5Ojcd7trROG2Vtyu
+2dt8GIbfdRJk8TjK760+YINZFMGd4wTvpiz/6hxd40N1hwWHPhL+CPtpiHt
yzUbhB7eKOrLInwxcqPn500bXN77uo5figJDe8E1/kYbdIwcevab8I23b3eO
+CMb+PkMzeTRCB/sDw9TeG6DkE/Lk3oIH3Xd/Ous3ULi2zLe85jwk9poppLp
axtMGyuzZhDeXK2tOubw1gbqdW/4swh/lfleeOr2gcTDKcsOJXz2ZT/71JJ+
G6ws/lieQ/jN6FZT3KpBG5z1VbAVIbwZNRrgs2HEBlpGq42aCf/VaH832jZu
gyX5i+I+Ez785bubSvptg9SrGjM9iXZIl+rJ4rPFwyceQsJEx98quXp4hi3a
A26YihLdMGqSc1rEFjNku08GEC2sc2fdJUlbVCoLBQmS+ef6LXK+xbLF1z1a
keNEZ6S/V3yiYIuzcza8sSHxvLgV9aNdxRYq8qlnH5N4WT/4n37QtMWXFfpj
FWQ/vjq5J4f0bGGUTz3pIvs97KcRN2VoC6U8Nd4Kko/u9GpvYXNblJ/wjzck
fK5x29mIYWML1dTuXI8ZpD5/NAurONrivK1gyQ2S73Kd1e9mOdsijtn7KE6M
gknGnmzOfFvcOm5DHybnt+k2c53HIltw3PeGlyhQqP1RyvHzsYVNi2T2CRUK
Tv6No5GrbBHRmH/70CwKiRlLnuwMscWz33lGWcYU7t3uK00Js0XB3yHZdksK
83VneJdsssW9vSfV/LgUsv3zDc9ttwXWPijPn0uhJUNb+OouWwiEqsZqeVHw
H3OtbUoh+4vsv2cbRKFYtz2rM8MWwt1vym6HUXjvvya0P9cWO/pRXBRDIfRO
ssK/I7bI8+QvcEumcG5MdlTkhC0s1kb9nJlNYVj39GPZ07YYMQ+Z5Ur6a0vm
g1ijKlvsLFK7mnOBQtIyWveKe7YIMLCKVe2mYNnxj8Z8bAuuXM7LG59Jf/lO
mD98bouJtav/nvpJwd3nU6rZa1vM/bFafIkEDRKLGi2pryS/kpv26nJpuNVU
v+r6MDk/AW9jmUU0RC64tD9qzBY37UPPzQ+goXneifed07aotSl+UriT3C+8
3RkXpezgEL/V7kQdDW73tl4NkbFDNN3NuvMxDVPciF5FRTvwL/34anknDcs5
K233atpBctUGYdtpGtQcHD76WdmhqLHwznwXOs6a/nIQXG4HTsZL+f3v6Fh2
cXjt1VV2kEkNvqQ5RoeYcX/uxhA7/OrQ0vtL7t8Ig/aBV+Fkfc81rC3mIrDQ
rck7l2AHD0XfGyv3i+DmzMhB79N2UCtN4qzhieIlNXD4zKgd5J3/PXnxQQwn
bvY7350g8T5ky87jE8emzf2f3/6xg9nPodEhZXHI9n6yZlL22Hfax6HSTxz+
Nz+2xCnZo1963qLXzeLo29QrutjFHhefRConPpbA+Pvu2Ol8exQ0d4o8C5TC
g8JuDfnD9ngucL07J0oKhQu7H5mV2GNpiaX5ogQp2N14Kxd61h6tH17OuF4i
hfjCrkvNN+2hof9QaDbhTdrCjq+n++3J/XPY4YqfNJSuty3zsnXAy+DZ49Ns
BonHwVvWyQHX1Wu2Hp/PQOHt0gUdzg6osK77qO/HgOy9KE7QfAc83FuU+C2K
AcZzcd3oAAccyLA01zrBAK3HdTRnrwOq1MYyxwhPzvlw7qt3mgP+yOvp3qaY
SO5jflTIcsCazoivYQziNz6/f3W80AE7/qReXa7LxL+RuBtVFQ54tlBjTflC
JsYFr6S8fOmAUwnRldWHmLAUVk7Mb3cgPnWqwesEE5toSbF+nQ7IWTnz0HPi
f0bFvMLf9zngXdcBTb96Jr7JDC0emXDAoZc+p2o7mDCQ9/a4/McBfHTjYvMP
xC8pXudt53eEBNeoJ+0zEwMqabb8oo4oOvnC9skEE326OqrSKo4QmPa/dIDB
gqZ+hnybhiNyFpt6fJEn/tdgTPqQriNubX0VMlOVhXcmDULqpo6oKulYypxN
/KXtyi8mLo64eOZg3AIO8fsO93rH3BzxL+Sa0x4e8b9OBm+vejjigT5M8+ax
0O481YSljngS2jtznjcLL+cVXPYMc4TJzrSVUmuJvz8wfO1PuCN6HkackyF+
d36H280zMY44LREVNxlO+Cb0932+OEfU97zXWrGF+PmLS56cS3DE90e7bN9u
Z4EzUdnkm+yIWTsKPRyI376+d9Xri1mOOB4bO3SQ8OTk02tdy/McwX1YVpuX
zIIVi/medsgRKq++/4okfr7qxL3Pq0444tsZWd+HmSwMfVYZEjtN4vk8Vckl
PGBgum30aoUj4iJlB4sPEP64pf9b6rIjsp08U34eZKFXOOnf9WuOyGrVkR85
xILagreC62464h6tY/TpYcLD+VY0mbuOaK8zMkolvHK4K0vszgMSz5PBbm3C
M681P0ttfOqIh97l8qWEd2TXO8sovHSEa2DHNz7CQ4urDyvca3PEl4HmCDbh
pezJMeWoDkfia8srVxKeeoYFGsrvHNHsnXJ5JeEtkZTTOo96yf6+G+WxCY+5
NfHN3jzgiM67g0v4Ca/tlfU3Vv/mCB9PUYGTRDesuGT+bMQRH3dvL9UlvMd3
Ssxm+7gjLnyvYacT7TgY4qD92xFvC952viR6h/ktvPznCPODKbG/iK7dIe8a
J+SEmL5PanzlhBfuRLnPojsRf3bp6QD53Yz+xKNN3AkXfC3jqomO8NTySmA4
4e6WIuMV/7//PBjnYyjnBKe6ve8G/ufL7nb/N0pOKFkotc+baF0dk4C9ak4Q
yXVVLSX7Cd6YutpU2wkLUu4UvyT7PV7zYe3bWU5oSXk01UPy0f3bfkOqkROS
4rx0X5J8zeTmR1qaO0HXpU/2BMmnX9rQpvfWTti+9lnd4uOEr1/O2Z7h4AS/
G8KCn8h5tMofj7PlOKFnw6a3vsUsLDi9ODlnLnne48Xvd4Qn9w+dS3Nc6IRX
9kayY4UsPLQUzvq82AnbqrQiBwhfchuvHuSscMLGerXEqFwWdosyjnwLdELQ
oWuUcDYLN73Wlxxa44TgR0KhOzIIn71XLh+JcIJFweJ5AiksbNHbWnl0kxN8
nvnmy+xl4VLEiyr37U6I+pfhRksk/P83se54ohN4LrXR+2NJ/yoNPFmU74Ro
iYdxMzaS9Yrc568ucoKojp7ztVCSD4WKp5uOOeHG3Iv7XINZKJQPf3aw3AlW
Z/onPxFeFJMde/72hhOSb4sudSf9uy7fe+FwgxM2/5j4dx2k/1i1TXwPye9H
tYVp9iwkMHe80Gx2gtIXqwuaxiyMS/E1r/vkhENzEnaFy5B6zQ70iv3qBNPQ
IekiCcL/kneb0787QWbJOxyhWFgvkdxyYcoJS+qt2VqTTPSIirX9lGCjSL34
H4fcZ4+F5V8nWLOx163x9rU8JnSTt/secGDjWdSWDwv3M5E0o/P1SQ4bOno+
QTcSmGALFb95MI+N9ePR1qrhTNTwa3WKr2JDSmaZq5ArE8V/jLsPpbDRMZap
deArA79jc1ZWZLAxwTS3vfmOAd/fo93Xc9m4sUO86F4LA8ypy+/eHWFjXS8l
s76egZQJ+/faVWzsfn3hhEoqA9Gjc/qq3rCh8KJ96QkVBhxvSNVu6CbxKFnw
bkqTvxcpb1J1e9m4805huEGI8KXyeuOjg0TPcz+e8kUaj9wyd6T8YyO7RMNd
5rI0sheGpVxgACLLEubU8qQxcOqiSrINUDhpOLxzlRQWiMqk9NoBzpsaznQu
ksKlyO0jcAS6zH4oWXOlsMveufE3B1AqW9r5SVsKrJct66LmAewvIqPb2iXB
/jNes3wlUB9Y8aliUAIFXo7zzJOAsM0BDve1xSHWeir6bjLw2saxe5wSR4K3
RNHiVKCndQNt0RcxbPB9NxCTCQhEpKimXBCD88qE5JpCQNYzt2S2gxi+rbt3
x7ISOHproeX+AFEEfTX8fO8CUH7yrbyQqyhebyiQ8qkGePYBtBv6omiIWBuw
pRY4FGTT82NcBIWb6dNX7pD1xPaU5+eKwCXBw8amHbg9XjWQ84qOOoErAQ9f
A3sUporT79BhnKSyz7cTWKfTrv2qgg7FfcNt23oA+xTNqJUJdAyn58Rc+wJE
Sh+Om2NCR7DEVJH7N8AifPbe5pl0dGQFNbwZBvaqMGjVdDoac82lp8aAnZ4T
RpF9NBQVtp23+wecMtk0OXqUBilFp/bH/Bw8WzIqZpBBw97DZdP+Qhys/bNB
6zrxd5HFW+fH0jko8bcS+bCcBt5JhS/1TA4i8mYOz1Gn4bp2ovR8WQ7qq7Uz
HJg0mJ7+YtMlz8EpfV5nygwaZp6t3/dHmQPrruD1el8pjFxYoe2ox0En35Ot
CXXEny5me93R58DL3e1HCPGzHRNq8a6GHGgr+c0pJnzZyO577WHGwQ6zpT10
4oev9t6b0WzBQdbqzc0OxC9X7jtt5mNNnr/2aaKB8GVBU1j6SgcO7gs/V39I
/Pb+mPnXPjhxELxsuJFH/PhuOaNPazgc+N0NeSPnT2FdwAg7gsdBgFVWykXi
51cKtmz44cZBn1z+9a3E73udrjm0dR4HN59J5GU7UHAY3voj3pODreGHAq4Q
XjA54KcmtJiD0Q87hhoIT2hb23ukeHPgun37UjUtCoqdM3eI+XIgdf5G2HPC
HxLxf8uy/Tk4fffx5FPCJ4KaPS2sFRxsowm+UpKh8Ov+Hb5DARxcrah+VUf4
873EXv/jwRy88NQtHSD80169Zp/2Wg4YjxI0thI+euzjVlO+jgMOM9XIm/DT
ralZ7w03cIgv6jmdSPiqplhUojqcg+wFSdH/CH+dcf5mZxXFwfaYo5ueED47
+un52roYDuatNz74ifBbbtrFPKctHKw5dOCeJ+G7ZKPcOw3bOFDpah+ijwtj
R3PMEC+WA36dOcIMwoMRW7yVnsRxUDp8gH/d/+8vFa3dFu7mYPHsw28kiPa9
Kb+5JZEDjZqhVEGiPYKmji/dy8Gs6uPSc4h2Fu563rmPA8NLRZveEG119sbv
gDQO6ClS1+rI/LMXHNPrS+eg903YwBeyvtrobu/QLA7KPr+R+P/7YlZBUOJg
DgeNrSn2NmQ/dDuXC5F5JP5rJxK9yX7/vtXuGivg4Ia+x9Sdv8IYTaDo2w9x
IH0/uz6O8Hm/9mfL6cMctOyb8SHlf35/9DgooZiDJa837e+lKLzYeC5rxnEO
1JsCOzII/zdKZ15PLSX7la8d3SdJ4drliM/iZRywjM9MvWRSOO+3SDb3DAc7
QyIVN8hTODFtxpWt4ODtl6RYH2UKB4+zIosqSX/c85qXo0Eh3XX8iMpFDnwO
fK6dqUdhc8a1cZ3LHNB603V0LCiEmR7WrKgl50XXTDtpR+qzbaencR0Hvhvk
Fm7iUHBTxlnrWxw48R9+TPMk9VZ5f4XbI9K/kZWzRKMo3B/vND/+hIORbbIF
sdspRGGEPvWMA9OHvoYWiRQetihdqWgm/eVWH7Mrj/DlVKSEZBcHfxjWFrHX
CY+7JPet7eYgflXIC5MHFJ5lHK673cOB7gyXIuNmClrq99dEf+RAzqVBnE54
s3mO0q22IQ7ytAVnGSrSsCvHJN9ohIOf5Ya/DHVpmNXpun7fDw62VM3y2GZB
w+7wSDnbXxwUtduHf15Ig1H+vYgj/M6EM488sU+jIe1DhNpqljPY9zc+SBSj
w8pg73i9rDNaZbdWS6jQ8X5z0VOWgjNETXs3vjemw4Z+b9t9ZWcEP27v81tC
xydjxZezdJ2ROMdoyf4SOpzjGhO+2zojr2nwU7yrCIbuv1nq7uCMuRfn5WGZ
CA5JDRuecHJG4RONbewoEXwvVehYzHVGvY/4wNhRERQ/Djerne8MRv0int6U
CCblFHrjApzhME/CYOi6KGrizLbSg5zxyFh856LXoojsnSeaH+wMIcN1fwd/
iOLT+V3m59Y5E6+w3+LBbDG0uvbt6Yhxxsc4u13vj4rhYswFLesUZ8hECu9e
myaO0CbXNd8vOiP69Cmjzu2S0LIMmIq95IzMuQnNKw5J4l3RtkzqCvk9xvHH
p6uS8FlTcUWlnuzn6w8+4V+ScJmWojzuOWN3priHlr0UVGd3nS5/44ydfi3O
l69KoT05+nOQABcHvxZ6LaqQhlvuLZ27QlzcehpX+eWqNOqOigVrUlzs/vsi
KPK+NI7VlHX3inJRUjInzum9NEI/dLQEy3Chbqxl0yZD/Icj9+YaPS7KW1bm
R+1gINw9+/d9fS5eD12LzkhmoGfJWxtdQy5OWn9TyshloHH91kv9plxcudEk
ZHWWgcxDFWdC7bnAbhUbjdcMqP1kHghbwMXUuivVEkZM5PIFvnjsycXjq6kn
rG0Ij4qdF5+9mAvGqHmBkzMTnzXcUr4u5eLV4570j95MVHvujNsQyEWFzFBG
TiwTWssf1T1dzcWhCOUVJ5OYKFgr+8tgDRdHDuVnH8hgInbXxehvYVw0ng7J
Ez7GhMu5vrXhm7jY8rDonf1tJq7Ump56voWLNwq0ZKOHTOjd3fXBaDsXK11N
7v9pYkK8Q37FcBwXDa4Tn2e/Y6Kd8vCK3MfFk1MvTVp/M+HGLMp6kcrFTs6E
YKkAC/Uq/U9N0rnIkfMP8qCzUGKZMGckmwvNhToDFrLEr66+7BBdxEWpU/EJ
TyMW/HNi4+8f4WKUPjrjvTnhyVucBsVjXAjJ894usGXBROn5nLulXBQK53Dv
clnQcM9Lkysj+XGzFnzsxgJzq/+z9We4uO6oUnjeg/jb5k9erEouHLfIn5de
ysIAX2V+6AUuqrd7rs1exsIbo5jX16u4qM34FvItgPBn2r8VIVe4iGsPOutM
/Heis/y6K7e4CF7yonTFVhY2RXZXiDRwEXM39NXLHSyEFJ8cWtnIhcXurS7a
uwivTZlsoh5x8bbHixuWxIKd3sSVZU+4yJN7K/X/97qzfW5MXnhG8j3xLdMw
jfBztXu8bzOpP8Zcycgswm89kg3nWrnYhmK394RfR8TbhfhfcRFe0VZilsfC
B/sjc7zfkOc9M02DCa+0rgtKK+/kQi4hjrmF8Mz9g3rPpt9ysbTuzcpQwju1
94YkvXq4OOtxe5b9ERbx6bH5U31cmP1+mptIeCl9Ief1gn4uzveu9p0g/BoX
RymVfuZia0PK4HzCW+EVz1ZMfOVi2P55wP/v+1a9OVAyb4iLFxFTt4sIr3lR
/r3HvnMRJf5A+QDhOa6lms7YKBcFyvsSNxDes1j9KdTtJzk/adUpHcKDOjnn
Ko5McOEQnpXZQLT8reih75Nc9AfKz2ETnqR/szF1/UP6Y8XkrP+/r51S/Bdz
6C8X/Jd+2v///e2g270r3/hccGXQfff/3+d2b9k/yRF0gZTv6K//3482nVzk
UDDDBXbjjLIeom83y8V/oVxQInd/70miq/m67ziJuODh+bE8d6JPGp0UOiDm
gs2lfE1NJJ785WFz+iVcQCU8MLQmOjnNJM1e2gWX/WzOxpP9bLs6/jSL6YLK
NfF25WS/YZ+uS/bJuOCfd2vLJZKPZaw9XjbyLvBtEg47RvI139k9P13RBbHS
8cPrST6dIiVf98x0Qa1xmrcC4VeT4jZFS1USb0Db/tPkPNSfHl6Rqu4C9ukF
u2UJvzKmAkvearqAWTumuoacn5CeXq+pjgtMruX6FJDzHfce0k7Wc8Ex22cS
p8n59++pCe3Qd4Ho5QqzQlIfj99hKNHYBS+9QpcrEZ59Okt0mG7mgkY+WuMW
Um/PYtqGsy1csLEmZ8+5dBZeUGEjxbZkPxbNu8qSWWheZDGq7eACv0tZUWF7
WGg5/Hf0nJMLnjyymk3bzUK78YGxOq4L4LPT/8U2Fl5vX/GTw3OBWMWRxKlN
pL/u6o4/dHMBf3Jh+3QkC11Lr0+0e7igNLQsOIv014f4j1OjS0k+zG+3vfFm
oe/Rhd/b/V1QVrJD8ZEnCx+ZO/7wrXDB9lRdv+x5pH9PS/yVCHLBwvJU2zLC
t0NN1vyzN7ggXt2QGtRj4buCgEB1uAvWjE/lH9Qg/bP6qYBtlAvEDy0xVZzJ
wtjEKqE5W1zgWNlhf5Lw7ZRqGrV6twtymydHH40w8WfdEtqXRBeca6fpG3xh
YvqSCj1qrwuEj6+QCvnABJ/bJZH4NBf8+N474d/MhHBkl/jhPBdMuh51973I
BOO2EavlDDmvU7WB54OZYIlMsvwrXDAn7MutJH8m4ei7Mu8rXZBCP3vT3JMJ
+YGlcsPVLkgX+Fc5054JFakERdEbLtC89veahiQT+qta1LgvXZD146v9oosM
fFj48nFxiwv+li0KqDrJQBG7adNUmwv631gdGytkQFT1ycOqDhcEqB2YrZPA
wODbhki1PhcUCI9JO3sycGFZ9e3pcRcYR6wKefxZGhZLc1ZdnekKK52Ds8fF
pTHIyxJhqboiOizQr+6fFE5ZZdREqLtiW67j2pgRKcjKptJ0dVzhY//lyv1W
KUy07r6Yb+wKxa6vXkKHpVDnFckX4+yKvrqHi8N1pMBesLDEMNQVReu4uo6x
EqD5L6JdD3PFtOs6DbXlEngRsjhy7kZXdD7/maLoKIFVcUuxNtoVJ3qUZi//
J47EcwE9JTtdEbK2fyn2iqNRJFKNleOK9hkuiiMHxZAuG51y4oArhMQVzURj
xbBEY9N3kwJXWA5nvvZeKYaPtttuexx2RUVB2LFEbTEIr9u9at8pV2i1xpYF
XhGF+4Pskqlrrvhd9nkyoFcEjJZcWup1V/z5bPxX+7EIOrrzIuVuuYJWc9Da
tEoEYeOFsGh0he/StBSl3SJI1z7es/G5Ky6uRsEydREsMS11+/PCFc70wvC1
IiKY6XjqYlqLK+ZLdmjf/kFH5ZLy3adfu+Lkx3vByx7Q8XxPldr7D64o1064
7BFNR0HWpZSIj664Uz81r20FHSsPX/4+3e+Kex6tcy64Ez6uvnZb8Zsr2WdI
1nINOqQ+3Fm1ZMIV1afs7cpf0bAYzSUPRHkQLKEP+3jR0DxCVetL8GCWdfiL
iQsNXqWOdzOkiF4b1ONjRYOncPnHxTI8pDZUfkhWomH+03j9HhUeVn4sCdpK
/O6TuMv2XHUeTq1+FVP1lsJc46/zyzTJeOP3gdbEH7vn+kRs0ONhYrdPvA7x
0zxfw5pfpjywN/96mnmAwj366nvLLHgIvPL2s1YaBZf6wvabVjycbY38OSOB
grOK0GSSPQ/jtir2ZyIo3GmyFRlw5KGuY7XmurUUkBChNA88zKB/99kUQIHd
1+Eo7cpDi8bTkVDCAzfzpRZumsND09UN/F7uFJzm8Fa9cufh8hz7yiRnwrNn
qxKPLuAhv37erPuWFOqX9R/gW8SDAF/F8VbCt3biyqdWL+bhoukIZaBPwSYy
5cEsXx5Yhj6/alQp1KrffJ3uzwNDo8z0kyIFq5Yfn4eX8zCwJqQ2QJbC5aRZ
v70CeLhepxeszqBgYRUgdiWQxB85S2a2BIVL/XnKCsE8XJ1z9MxOEQpmhx4b
7VzDQ/jyXX9lCH9Vz+XDu1AeXD+e+TUuSMH0j+Ui5/UkPtqz7aqE3y5Wrg86
tZGHBe9Xr8sifGcScDyGFslD5tovF3iE/y5IvUpaH81D9gN1G1fCh0YNYgXP
N/GgqaQxnEb4sTLG+bTpVh7GEg7elSO8a6C97Wredh7sbkqf+Ur4s6K98tFE
LA9x3QM5wkTrp/R2+O/iwUl837ZQwqvltgqDN3bzYOD9xfv//4+q93XBtNoe
HvQZ83X4iT5zJEkiaS8PmL96wJpo3QV1qv37eLBqWnnsMtFl/4ZN5qbxIOIr
7bmDzK9Tpe1cmc7D09A+/mTCu6eCli2WyuJh8vvLm69JfFqsnOCYHB581c1z
oyeFUXrv/ub2A6SeVNelL/4tDI2tf5JtC3hIEQy+FTstjON6ZoVHCnl4UbaY
/fUf4eeOteX/injQPlGjcUKAwrH9R+uCjvJQcDAvoWQGBRXHlif3jvEwqCe3
9RONgnKJ09D+kzwcji0odpeiMHPTN6HeMh6E2viuLWIR3nQ7omRXzsPJgWjl
Y4R3Zb9Pug1U8lB9eYuHCOFbVuOZAPZFst+R0iA9XQrMwqVbCqpJfbj/8ko3
oCCFy6UutTzcb0agjg0FCVZw3eFrZPwImpY7URAfYLwcrSf1mvPs6hsXCiLZ
kX9LbvOwcFfgydNeFAR7ZvtNP+LBLdwguJDwrkBNR8SSpzxkHNA0p3ZQ4EtJ
Ta54zkMMTabxBuHdP8b9l/xaeDAMO3hHIJ/CePwJiStdPOxihI0Nk/4cW7xI
W/wdDy/nmBwvIbz7Q5fPIfg9D4+EH0gWkX7+3rRiHeMTOe//WrjzaCr+/w/g
SO61L/fmQwuVJWnTQoUPzxJ35s4dSSRKKxGlyJfIVlSkpCTZQtpQqbRISLYo
Hy0okiWVCEmUtPB7d87vz9eZOe95v1/v19zzepw7Mze7DruR+79bU73cq98K
3akpJ72Id7sGH72uGCDX+1+inBvxbucjv4HJQ1aYFi6Rdpl4t2NXvcaTH1Y4
crLoq5QNF28eHA+YISGAxu51CXOJd1/HmcWGSArw6tPsJV6JXDS59V1skBKA
U8ou/36Zi5eKTH24rAARc2SaW6u4eLpRal47XwDax6lflvi4duFty8X/CHBs
QteTyCnSqOG4rI9RFyD801QVEfFxVe7DKFMNAWY+9/M6v1oapWNB78/MEOAp
X4N7Ik0at9MGE1cZC5A0T5j9yUIG5ccvejWbCrDPIs9kF/Hxi1BHC1dzAaQr
f8Wa7iF+3vigd+8KAUqv3n9wNVMGelOjzdOtBTj67dyf/ziySEqf/uHzFgF2
yPwvSO6NLMIyVhkcjRbA4L/e5d458og5ITleNUaAmJuOLwuq5ZG6/25TWqwA
p032amt1yaNg85TwvHgBPvxzPYnWUcDgtO6G12kCWNbZ6z5MV8C2c2H7Zt4S
IC5ZsLk/SRFMZm5l5RsS3+BWba5SgtLS0yt02gS47Ta49OVL4t3aoNLwt2T9
LVzrZR+UsOknXYxOAbL/TCv8Ia4M31Xvbxf0C2B7s9TntbEyzo6pXbgmQUH7
qsv011nK2Bo/Nl1+PIWiO+vjPe8qQ29WZ7onh8JR9Z2x3eXKyFuTl6InR853
fVl2uU0ZVVfZU+cmUNDaZCCpzVfBwLoD4af1KLSbaR6L26uCOwPu4t/0KUz0
vvsiO0IFQYdXhq6eQ2F/0TPNi7EqkMqbvE9pAQXuqifjBZdVMFHmrs8REwqp
4oIJui9VsCK/Z3OINYXn2fcVJWfzIG39ou2NDYXdt26LZhvxUPsu39lkNYVd
cok1C8CDo+Ihxx8OFCTXFp1pWs2D17apq3w2UzAe8VgQGcBDAt8e23wpfP53
mZpFMQ87Ks2Dhv0o7Bm4ffNtJQ/L9+rnRwZQmJF79ak98W5v89i8nBCK3Jcm
64qJd5GZrfklksKPIDOZ2FHSz9nHr9sfTcHJWGmgaTwfn6TCElRiKMS3/WRG
5IgnPOwVDeMo6FF+8fkTyfH5YmMBqRR+1jYnmSzi48G7T8ay6RRMcq3nLDTm
41R8g1/KOQqaboWdYqS/NRvJ/lx8iUIxOmw0Sf/Ly4nXt8mmYGBxz2o36Y+7
1odte3uFwqzn3n0JpH+OK7FvHXeTgvkWvw+exLPuPpgYf4vCZjWlg2ouZDzt
WWt071IoXdLtnUL6767DYrVUIYWo8d4v9b35KFraI/26mMIrOyrd8H98nOxp
sPR8SPbXPHKdWgAfpitzio5VUtgWNp/ZRvp/ZfHTIxrVFA6YFTx7TnzQeTPM
8PoTCj5N0p8mEO/Gqq65+uIZhdXPnXz1jhEvV6F7ax2Fs6Z+84eJP4wDZ+l8
a6BwsLNYPY345EOLWOo/zRSsxHWGAxP4KDje03i5hcKa1O65uYlkvGUv+cbt
FDrFo1WLksl4gyU2TzoodCz98/h8KhnvQs7R9R8oQOyZ2zbiKUWH01V9Hyl8
W/ZCSoJ46z13v2ToJwq5EatL/InH7hV4QqmPQmO1efYj4rWYHWuCMvpJ/dXp
Nw4Qz23VWJa/4CsFQVPfuu/Ee0uezRoqG6LQdkNk2UA8qHBA1cB+mOQjy+pc
DPHiu4XiOzpHKCS3aodMJ77M/9Bzyf83hRIq9W0siWMSXr7jjlHwSg6sayLx
VvqhZpI4jTYrwdq/fl3yK2fdLEka7YXZPr9ILH/1dEKhFA0V8T3T60ncsWF/
HStNY7HmU5fDf/+/Vdqh2CZL467kz0UT/j4fXLqG2a1Ao7Xmc3Qwmc9m32WH
xZVp/Bqq3VRC5mukO7vsJI9G3MYvl1rIeuQaVce0VGmw0nNWN5D1vo0SN7mt
RsPE64jtJZIPow2uQcaTaBxJvDvJieTryILqogdTaLycudK7K534W2rO2Iqp
NEYO2pnZknwvaI7F4+k0nh+77ZlA9uNQ7tD+lTo0/pfyrf0u2a/m8LVl9TNo
zMkcDs8j+xkxe6pV22wahe2t70ziiR/FIg67zKNR7XzapYrUw5yGj1Xd82m4
2IYmz4sl3gzOZYaMaEx3Zi4eO8KHvi3vWMBSGlXZnYsiSL2F6PrXjprQqMu+
8dkugo8ZT81WSS+jEW0+eWVEMB9BmedOxljQkM2RyO4g9fzMX6qeZ0VDvrvj
zEQ/4vuptWs0GBopTyROq3oRLw/NP5PJ0uj/obfm9Xbi8+r4Jj0bGp7GsxT8
XYmvvZ3XL7Sn8XFN3RPj9XxoWD1MzXcg87nocXCzAx97Juq0/etEI1LOMW2T
LR+Ty3o3UxtJfoy+uXwU8LGTH+TmvJ1GoNvzo7z5fJR2tV3u8KShFVGeOKLP
h2qRxSc3Lxp7g/myd7X5KHaV3emzh0b8cEXR3X/4ULqb5HM4mEZmUJ1j7S8e
XKJH8+TCaPg9jd6zc4iHexu3fDtxgEaCb8Ded708bOHq7005TENvY4KpXQsP
eY73gm+coKFxQGo5XcgDd+6UB0anaOjvNJ2XnsfDeon9YoWnSf4d7tn/fZ5F
MocKr0wm639SUHj9DA9rfr+KbL5A5tNy5tUJHx5Gzn6PG19A6nVExverBjlf
PSZkYyENnW9uYnF8HpTidLbfK6ZhqR28mCfDg+5hO7OdZTReR8e9yRtSge2u
m131NTQqVGYbhVap4Iq517/n22ic8RwZf9JDBZvaP3QuHy+E89yb+o3Jyng0
rWFpmI0QE80qed4XFNFxd3eH3GohRvjHt7QeVMQoKxedaC+E+hvWdPU2RSwK
tHhz00mITuF1c6cZikh/cSPkg4sQVFWrrly2AgLDY8qEAUJ48OfLeOfJI15d
f8erfUJkXd68f0q8PK7nVvBdQoQ4Enj0Xo+fPD42/3YNDhfiTvKV/EFjedgt
8uRePyZEgcqiTS3lcpj7QcBOOCfEqxtOS93eEm/ue/ct47wQjkE3Uz9UyMJF
OfTs3EtkfqpdVGq2LJL/vdMvuCKEaOal3CJfWXBPa58MvCOEcaf3uE5ZWby1
En/V9lgIVw2th41WMvj9JiV0x39CGDQzdYHzZKC2Z4neyFMhVv6Z8cdNTQbW
absCVBqE+H68Yky3RxoFwy2TLNuEUHStTmdPSePU5YJN2YNC1L/n4dk3Lra9
j7op+12IybuWT736noslUx0ld/4Qov3i1rd1daSfSxi+NO+PEAukyuXE8rjQ
Pryo/5YUg8G0fRJNvlx8Lx23TFWawYqoTI7sNi6qRl+c9JdlkFJguT3SgYsd
ft5GxkoMuiPzz7iacHHL9VrwA3UGlWePjmRLcXEoI/jp1MkMJn894bD0Jwdr
W0TTDmgwsB0ds+J9Jv2tXU/5Ci0GXo8Dz2e95KA2tkD1og4DccPIftcnHKTX
RLlz9Bh8vrT00M4S4s0VenKPZzPY6JU9b0MO6d/Dhp1nzWOwfYEpV5DBQdf9
ytyj8xlkOFzOD0zg4OhC19UrjRg01GXwSyM4aJh+LqnenEHWB/lDNVs4uLzB
u9dwOYPgg2U/Oes4CEyCWcIKBotndkkfW018odL21pFmcOhkL73HkvTT7LWF
9xkGVFGkVj3p90ujgg9OtmbgUePcHUw8sE188sw2WwYGy6cfzSFeWPJvTyDs
GZh8K+bPI56QCSioyXBgIPIqaP85jYM3t6I0xjkxuNUvX6UwhYNrX9budlnP
wKW5MdOD+CRstl5pxQYGVR5JrALxi637MG/GZpK/N1bnRhSJB9ri73a7Mrgz
ZFlxkfinapKrNOPOQMPXzM6d+CjJYdG6Kx4MhhM1FL2Jn3bEjbsqv5OB0j7b
5hLiK7OnL0a9djHIa1LOcCD+UpI9Z/PMm8HLc4ZCQ+KzDivvc/N9GUwZbCl1
JH67dQBDJ/0YIN92pPzv/63FilZDe8l6Cs62+BH/rf3ZmmC/j0HCtFMuu/76
0+ha951gBq2+XhHXiB9/ewebqIWR+QV+NVxE4tqromMBBxjo+vv6/n2fNL17
UtvrCAbTEptMeST20ekxMD3M4H3v2dgdJF6xueBAahQDG4Vje+T+vk+aGlU/
Gs2gKeFqz1cSu/16PssuhsHZfhl3dTK/fMeJ4VmxpH4CNtSEEz/L5G95PXqS
gc8vXZ0FxNfrVHPm28WT+nt0/IA28fcV38HIrAQGc+q1vzsRn4++MGkfTST7
p3g6rkGMg5XzIxbbpZDjWRd3nyK+Tz9eE5N1lkHEIfXzCVIcDPTxO0fTGczz
KKHapDlYLnL+1y6TgXRIWqCnPAensi+cyrrAIGzI2sFUmYMP3M89o5cYqIRJ
j66awIGRm5GFXTaDJ2vnHL+izkFkRUhS1hUGwills0UaHOgfUKTtbjCY+MdW
c50eB/vaHdKz8hi0Veo+eDyHgxqz9OHR2wxKoveJhy3kYNcvg4tZBQwy35vL
FppzUOIY8Ge0kEGI2UltCysOVPIf2tk9YJCvZXFAieXglq/tuLEyBsvs1+WG
kPthfF2Sk10l2X+L5GeaWzlYM//djawqBq86BK85nhyM9O3ZZPcf2T/PaKur
+zgwc4svynrJILH7dfaqdA6OV7TwxxoZLJSqN56bzUG7lu4Ou2YGRT4H621v
cRDefmfiWBuDbC2n077VpH4dG/3tuhlYn3FunzzMgXr+1KdZPaSe1AIcTcdx
4aG6XXesj0Gce8ne84pcyNeN1Gd9ZfAgacN965lc2IomLRj7xWCW+D9Df7+n
lJm9NcpulMHDgtsOu7y4GOJeac8SE6GhkTNxcjAXCRWmx+3Gi6DVYL3cOpn8
Hppt6M1SECFyRUKOUjMXbvMzLtpNE4FL31vf6EY8mtN3/42WCPXV01Itg6Sh
r2v83EVXBNmougaJE9LonVj3y3eWCK/ivxZ73JfGbsnxq+INRQh0/OjTwpNB
4Cv3Xw20CHslxuklv5BBTLCBjYOPCI6GcRJ0mBz6h4Nc23xFcPf3rulPkYON
T3Wgm78IqQoPwsvvyYHntuWCf5AI26lDnwYG5XDG5tTPhEMi5KSvnLTQQx7n
tH6cb0wSITtO/9eP9Qq4U/1gxLFMhEVa06WM9ZRQ222ef6dChLZm4/xWIyV0
Spf48apEkE4RbtpvqQRVYclgTY0I9MDCrqItSvB7XNJn/lIEb4UWY/FUJSx+
8vCtTrcI70tyxacoKcOmZ1n6gR4RxrJv3V6loQx32dINbX0i2B2Uag2YrYwz
TGnzma9kflzDsQxKGT+elDbI/haB8nF5bx6mjPyasuoBBRbtFgskZvYq41mv
RaS1Mov8SKpROKKMLrlyqxweC7TvDl4jpQI1trzMRY1F1c/vEjOnqiDgv/Ki
V9PYvz5QvmKrAuPaihtFi1g8rXiWVnCT9B+fLXdPXMziMPvW3LRYBR4KlXP9
l7KIH8/9mVatgiTryhwDMxbbZ4cayLWrEMdVXsgUsGhUC/XfKcvD/aePEqOc
WIS/6M2VW89D4YqlV2c7s3BUMp2evo2H4nvZJU83svD5PmUb15uHksxjHye4
sni4/vq2NQd5qPRfbXhuF4s3Nt99O3J4qOotpyx9WLRetwpVvc1D9Waj9V2+
LKLc2HdTiF9rGPXwuYFk/RmlDheJV19otj0riGCh+9zALuULD/WnbN47H2Zh
W2Xqtv0HDw3SpcNiR1gs0nl1UFqM9NuD5zUEx8n6tZ1lyhRIP//IY0ddIotP
W3V6JpP+s930TahfCotxeZt+hRsQH9xg49TTWBgeX3uz2Ih4KtmgYON5FmVO
afG5y4lvd33n9F4j6909QSt8LR+9790mHb/B4j+nccJoZz76HJvmLrjF4nnH
c0v3LXx8sSi033uPhVsI65HhycfX/DnbJxWymJtj1fNnFx+Dc9KCiotZJOZ4
Dczz5eP7PwcyJctZ6EeswIQgPn4cHbxzqZLFKs3lHVWhfIyIuz4WVrNQ19S4
b0s8+rtHMBBby6Lnk0JxdxQffzbdk1z0nIV8yB3T4aN8jDboq72qY3G/pS2p
mXhUvETefEoTi2kKRidmEo9IGIbaljSzyDq8yDeOeFQy+4vr1lYWgwPaNfXE
L+M1twRIvf2brzUFfcQ3Uqfqjma9Y+G+V3HD3/dRudKW6aJOFmbVI/UXiY+k
Q+7k9XexcAqpMhYQj8oMznh0sofU28PTWQ+Ir+TcE18bfmbxo9p/iRLxmEKL
zOfGL+R6o8zvJcRrirZB4kGDLOyntXKMieeUHvXxNb+T/T2Y6ckj3lMx3ahX
+oNFaupyo4pLf9+XfWbi+otFS/Y1n5XEhxN0l6/kjrIQBRfM/Ps8r2py3pYc
MWuEZtRv7iOxmpKOn/U4a1D///3f/wNTWVP1
        "]]},
      Annotation[#, "Charting`Private`Tag$28471#1"]& ], 
     TagBox[
      {RGBColor[
        NCache[
         Rational[2, 3], 0.6666666666666666], 0, 0], Thickness[Large], 
       Opacity[1.], Dashing[{Small, Small}], LineBox[CompressedData["
1:eJwUm3c41W0cxoUyznCOTbKVZG/CuY9xnEoqpaSMUkKDtJQklBZFISMrRRlF
RVqUUEqU0ZtZIVR2IqTep79c93V+z/qO59yf63cobfV32s7Lw8OjOZeH59/f
B5viAnyi71lVrwpR/PiSAvmxaiPn1ossKd45miNE/2RMyGq2XmXtuC24UqWG
gvYbgila9vmsNcZbw4OI3pIRHS3VeoflL0d/NUz0uoGElYkx91mDLiylM68o
4Jpm0GTsH7NWn1t3wvY1mb+iqbf22FPWa6n+IaVaCqR8Wji01grW0cZXm5Te
UMCgd2avNKpilR6eqrSuo0D4Xte88zEvWOrKmSqR9RTwu/Z5132vYS0wWxDw
/S0Ff/5+r6bb17KG94xlBjZQMHl9ZOGqq3WslwO9t+c3UfDr+pHnL469ZTGX
f7nQ20zB2IpQFcHWBhY78lTS5xYKhtPC1t4QaGL5fm/KZbZTMDAaEcE1amb5
Rp928+qk4Mvl092nY/5j2VE27N7ZTUHXt7Nii8s+sJibfPKUeinotIy2qfne
wqKqv3aY6qfgQ3dslpB9O6vH9/de6jAFzcZxjTf3d7CCw7rq7ccoaDiTwLf8
aifL+LuF3bWfFPRefqNXdewTa3fEY8Wnvyn4aNkQO7e1i5VxoYYZRqXCfUfj
zeaAblZi4KobFQwq2mOanl0X6GH9env9kqoElaz3ftTO6Aury2/gJ1eeSuZv
WxMZ08e6sKv4AkOfitV3233XL+pnzQuWPrLGhIr69o6whWX9LBuNgodFFlTU
6nwqqv7+lfWxNza/3p6K6uYepoD9AMvvDUU+xIMK279fFv/XMcC6KXbz3L3t
VFSo97Fz9g+ypp4eZwrvoqI8+Ote+6tDLPUvdnfph8n+GJP9z4+NsL57yRkc
jqPifckMl791jKXw35KX2W+piHsTKlG55AdrOjjTZn0LFWt7+LoiQn6wzBR4
oNZFxVsmNZhPaZy1YNuHUMVxKmp2yRXw+vxk/dR2Uo+QoeGxsiVzzsQkSzT1
Yka+Lw2Z54+1zDJnWQ8nU65/kqPD8zpv9hOvWZboipLB1+p0yD+ODAwpnmV9
7Z+r9MqQjuSv5ymzLn9YN10cPGYd6IizTbf8nf6XtWZQPFHvGB02sx9Xz0rO
wZdJqXjPbjqM7/IUz1zjw6bhvLmLi0XAKxuivfA1Hxb7ftgd+0wE9cenclaP
8mG+6+LkmTci8HEcS75uyY/dNU4+jb0iSPnafXzVe36I/laYYlMZ4FF84ZAl
MA93Tj1Pe2rJwKuo6J7lfoIYdhYxdU1jIOGHkPuBGEFUt/reNL3GgJdr5H/p
JYKgqGsXMXIZ+L0o9NU4rxDckpuv5RczoPM8oDAtRQilTSvEztcyEDe19uhY
rTDeBmU1vPjFgIe3rHiyDg2TJ6+6FC1jQvGn+hd+ZxrMP8R+t3Nk4lOESYn/
ERpqhZSc65yY8Mxc52JXRUPklfu0h5uIbj9/ZcSVjtlot45fu8j4nam7Nx2n
Q8JY59uivWT8VJ5V9XU6ZLYdTVt2gIktUjWfUkbomJ6vEbAthImtTnxq9pEi
cNl7+NePKCaUPzMnivJEsGah7rF7MUx0+yu+kHsngjL17jTvOCbuVKcZTtEY
KLwYbZSewoR+z6P3dS4MyItMHHC/SbTChOyRIQb+K4xmzD5j4qJ3SITOHCZS
om+P11QyMVbAP9AjxkTbXsEXkS/IfBZiT1aZMbFzq9TH+lomDFx1PdROMDET
uiUp9T0TcZn3X7QmMLEpbzan7wMT4/1WujFkHXGrEX6lNibuHVo5Z6aOCUbP
5W1bPjJhGO+X9VZGFHNeGv6U7CPj20cpkZqi2Jf/Ob+ln4xXObx/KUsUZwIr
jc99I+PvnLLL3iaKe/5R0Q8HybzT9FubDomilfGXbTrMxH52giTzrChypZ5e
vjZC5n97rS/4tig+T5r+5v4g80tprtarEMWyLfUTx8fJ/O53S3ubRKEvtdcv
5ycT67LNla70iSK6cpvj4wmy3uCzM2umRdE+czC5fJKsZ7RsbB5NDC2Ts5yi
X2S9o29dHyuIYU/rfw6xU0w0Pd/wfK++GDq2+F33mGbCiPJxySI7MVC0ry+X
myHjDU6dCNwohrHa711NRI+76nQ82S0Gr4fs5KDfZHz4f0ZC4WJwWP/XT2CW
rJ8ben5dghicF5isDiM6rmFRX3quGJZYlNr1Er1/up71vUwMN4bmco3/kP0r
ByUaN4pBDW7r9hJtuFxxNKyPrJdc7HOZaPHAl8vezIhhMLU84gbR40kBV6UZ
4ihv7rt2jeimZ9IzXqrisMt3rD1H9N2vT9feNhXHE883025EX2T65k87iEM3
d1JvPtGBZsy5nC3i2BEiu/852Y/TlgdusQfEMXDdqnI90fpntpS0nxFHmITy
wmZyPtEiIRH1NHHIxS1NsyJ67EPRjn13xLFoxRO9SyQeDTyuT8uqxXEo5VJv
A4nfHXVeGeE2cchv2vF8lsT34urcvc7D4uClJtWLER0Y5PQqg08CYSo2YhIk
H3ovrwabaEpgYoXs9haST8bI8qZwSOAMRfPUFZLvEakfmnXrJEBNOSa4gtRD
4Q6bzm0hEgjQeuHiR+ol5sJ348JYCaypOstuG2Ii4P6lCzPXJeDyUeOJCak3
XYEeXKyTwAPPhht3v5L5daKSOrok8FE/y7SR1O/IesMx9UkJ8Nh8Se78QubP
PpFVriCJl72Z8g8+k/nrNH8LG0rC8sbE9tOk/gMmmtat50rCPnfva5sOJnQ4
avMGAyQB4SnbUNI/9D1v3E1PSoLyiefk32YmhuIP3I9IkkSCoMbSXY1M3PpS
5SNbIYnXeR5+FNJX2ie9X9uLSWGJxK4srwoyvoCuemmRFMZE9d2Xl5PxTSVH
O5dK4Vnljm3yj8l4VQHtA9uk8KXgbu35Yia0KnNirhZLYXL7wqi4HCY0+b46
z26QRuK5d+udTjNR4aL9a9BPGhHbcwS8Sd9vvLUvuTNEGjHpblt3HmcicuOf
zvIsaZw8+DZjRRATn2+L+YQPS6NxUEvPewcTCZutjgickoFZ3apJVRsmeEou
pTFLZBHUISI6Mkrua0oLeGtkccxsrD1ygAGtLfLdY22yOJplUCTex4Ar9eai
pjnzUei0iC3ZzkDx1rLChJXzESBafLWkigE/ka8V87/MB6tE9kbyZQYafaz6
1MQXwOGCpmSACQPf0q4dzldfAE+1zaO1uuT7o1mYamC5ACODxp6LNBjQZP+n
C+8FuOamqvBejoFImYAjrqULQF2/R0eFlwHzV5m0C5vl8e5i89ihJBFkLJlr
+OuaAlbOerJevaCjZMvO6mMPFGATNuDK94iON5ffucytU8Bc6TXxy26Re5wv
LUR0UgH3vSKO/42jQ2NPileCqiL+K/12R8GLjhMcw4LCg4qoOCTmcpWXDpPJ
7fgiqwTrXJ9jM2towJWQ9F+qSkg1zWP/sqeBy47/Q9FRgn1ZYq2IFQ0u5yof
69soYc+XOVdjNGgIUlAxO75TCRPV6z908dNwvNI88dIBJZgedgoon6HitK/T
ZHaoEvZKPT/6YIyKxLthxW8uKaFw4Rttgc9UlNp/0pv/WAlCFutWMMupeDow
GaNdrYSUF7t7PpdQ8TJWZIT9Vgnprh9tG24R/9RmdcunRwn1T475iaVTMeWf
qlFCVcaS60Ke8mFU8EoUn6mRVIbG00TnceJvhB/W9rcrKuOPqjtlIJAKWf7f
2XxGylgbk5PEJv7IPNFVZY2bMiLaP6ucW0GFtWVg+LYdyjhj6i5wwI6K5V1n
Ph/aq4xfBxQcwllUuGo+SE87qYy8x5cKBQyp2Pru7Z+iC8pYn56qflybCr+D
/W5VScrIbE++I7eYiiNPpeQGCpRxhZ83vYL4vfDtOsF/7yvDSz1yVa0MFWeF
7VtFK5Sx2HTprWlxKpLXHUw0e68MPb8S/moKFY/6m8RP/VFGe+3PEtkZCiqj
B/YlC6rg9o5n4SsnKajV528sEFVBeqDp9PUfxO8fNYhtWqiC94Ye614OUNCj
tGKkT1cFacdsfC5+JX65euuqGXMV8KpanQ0nfvg34yJNeZUKcsU8HZs/Eb9e
cnOX0UYVdC25JW1K/DR107PXXC8V/MrwZD9ro0Ccp0Vj824VHNZ40hJA/Ljc
9ZEz/odUIFT8c5TzHwWqywW/hoepQGD1kiQb4t81hxW4CedU4JPv1eHdSIFh
nEnOzXgVOBy/8LrwHQUWZqvmPUlXwYjXKX8lwgeKB4yEVW6qYObrqpZ6whN8
RfPpZ+6oYHHcT94Mwhu9A3NEhx+p4Jhi0o9YwiOv1PslnKtU4P0yuug64ZVb
2+pkHtWReLRttG4jPBObcW+B0gcVpHrk5+oTvb89WenUZxVclwobyiP84yId
pjb4TQUi/H8Y9kRbrNuxeO24ChqiQsT5iVaIWan1YFYFV+ddmO4ifMVba6Cn
IKCK4uyR591E9wrIGp1kqEJ2fVrAPPJ8jQ2P2XcZVYR8q/+7nOj80F6LNSqq
qLk64F9EdMyjWtzXVIXBjZgyM7KffZN3bBcYqyJi9lx/N9HrDZK4ESxVyCS0
fr1NzmPuH+rwlauK/w49f5JKzrsgb/vqVU6qEGoscS8g8eDpW7GueJMq5Ps2
VHeSePUo67vM366K+zuODuqReL5wl94ctkcVeQ5qtdkk3uff93itDFNFhs6S
qJ+EtwJFX++4e1YVbzwvbax/T4GzY9FOmThV1P+ILXn1geS3OmTfl2xVJHxY
M6TWQdbj3XZoRaEqXEPP3jr5kYJuy+XBRQ9UwbPJumZeFwW5xZIRIbWqcF/2
rX5XH1lv9Hdkd7MqVIriktd8o2CvVvfZZR9VIbLfLGTDIAWm129flBhTxbFv
562qSf3KfY5PCJ5RxTmmwk9tUt9/5Y4mf+ZXQ7uJ977SaQqq47hXC6TUsFBI
fbcWLxW5b7WzxZTUcLZm3wPpeVREUyVyD2uooeCjiL+qMBXrTnwusrNUw02p
zoIrolR07TvyrGOrGnK0infS1Ag/3fasstmlho2yJdO/SL/e/M6puXlADV3n
1IT5dagI8BJ7d+C0GpzZzSpBZlT8ccr/RLulhphD+e5Nq6iQ0e/8azlF3FB3
2AXzcCosOptm9vAthOyqOSMZZ6jwPPt6Mp22EFrxEc6LY6nI7iodnqO8EFt8
9+imZ1BheOnSx6rlC3GQtrxN6hkVjuPc8pVXFiJLYKR1VoCGwAzWo2PZC7Fa
UCvdi0lDvIPx/duFC/GirPZZrywN7ddUbjOrFuJ93WSljTYNvs5/0poHF+J6
59IvjutpOFFy95gbaxE8nfS+OefRcGNr7pHzyxZhitp+a3sJDa/pmQfL1y7C
nrIv96Oe0SC64/weJZ9FeER79kn+Aw3pUr7uX2IWYcuqTcvt59HxMEjeanfX
IqTErthu7U3HsPmZ2aMn1bHg/X6jID0RDIU4pvFcUEeVlZzTDUsRDDwVY51I
VMf5y3P5Pi4TwTdO2vFzeeo4FM+7yX2rCHqc7vIlv1NHWYCUZ+IlEbT6dQjd
X7AYf3t6rsZNiKA6WU9ytHgx6mciFcrcGKjqmCjZX74YWY2TCvVeDFQqPt7w
6+ViNFJOqbX7MvAsm5P0t20xNvoe3/j1AAOP72ySo/Nq4BF/t+KraAaKXp1U
XuKogYPGWg/2PWbgynSL9vZeDaQPSxd/JRyS+CLiS+mwBt4Z83pNSDNxKU7r
CnVKA/47NN7+WsDEWe0woXuUJTgmIm3cuYiJw1vVe3j1lmDb+SG/hUuZWP/q
YFJG8BJ0zBxsPuVB/OplxdXjJ5YAvX+j272YWLnt1Tzu+SUobZTZr+rDhO2f
BfuHM4jOlzCODiB+Vr/K0ap6Cc5MZeSWEb8jkizG387QhOcZsa8RaUwI73jy
UEeWaPdlW2YymZhnuGNvhIomCqR8pr2uM/HnzcNODWNNXG5IVhDMZ2JgztYH
hzdpQvlqKyeplIn+OkrAm22auLk3ojHhEeG5lOKFSns0SZ9rFp4oY6LVSCju
5XFNRKtVzegSPnvpW7hHKlsTB4q37awh/q/S2FVt521N2N7dw2f/jolyPv72
slJNzIbHW90jfrEkdcMy79eaYLt5ObkRf3nHbw7Pwyay3qfj85JaiR80ySuh
dWpiXfsN8cp2Jq6/+6NSPKKJlIwFv/s+MZGRdqNVcFoTiW+XF3/qYuLKTqfY
zXxaGA23Of2yh/DJ3Ow/fJJaUMhyYW8n/BbTsKp4g4IW/s6/Q5El/HYufWpn
nroWWnxXlT75zkS42coWp6VEu5VHviN+u+ygwOm9dlqQCVOkexI/PnX3mXHM
Ki20/eoybh0lPDMa/OXWRi1IN77/wSL+PUDbOO6NlxZWJp02jSX+Pn/niPXA
bi0YV7Gn3hD/33cjd1Q4SAuW9vOWTBCec1dRWMWN0sIGOc8HgoQfkj1bZr0T
tEBJyeD7QXRz6qX8kxlaWFbNTn5J+IPRtnLTtVwtMM59PXCG8ImDtKDw83ta
qOH5ccGI8Mtp54rSz2Vkvo/7umqJfn7x6A6eGi1MyJr7rCL886feWFKhUQvh
dbVyT4g2p41WWnZoIfuZ328Jwk8Hl+ft29ynhXqFufyuRBed2q4cPKoF6hJ7
vTNED1QqvEua0cIRn0vhWUSr87aGls7VRv0p/sl//LaNFaf9n4g2KAt2n08i
Ov2oY8dPGW3opK1edoDo1geCUeKq2ih5NKBuQbTkZIW5gbY2lm821hn6x2uG
IV/XmGpD06/V/RzR0XtNEgOstbH1hdUjMaJf3hrlXHDQRrr9Ee4pcj7+gbyf
Beu1cfyxO6WXxAOLva/VemrjBv2gkC7Rwd6Ka7/7aaOln3fZdhK/kqzWOcIH
tFGZwPvuJInv2Ke4QvVQbXgoq92MJbymLb/Kw/6MNtKa37ecJnztu0mI7n1J
G701lrt2knxdS3z++ESqNqoOmfuZkXx+ag7ZmZWjjT+ffDvHSP7lxExlK4q0
8XadQtPlMSY2rB57+emRNgZGd25QJ/VS98p7ofxbcp78x+ZUUl/CgkrNFq3a
2KF3qcRjgAk7u7aITT3aSDh8bTKN1Ofj8lWfE39poyDARuhzLxO590yviCnp
YKvHiNOBTiZ6R8eW6y/RQWrRtzZ10h9KOgVTq410EBTLevKyhdxPN5U2nF+m
gxsG/Z/eNBEeShMWFQrUQax4q9VIDeGntsqni47qoNjni5TQCyZmpUP9OZE6
oJro0ERIP++/9KM2IlkH6aFKT7qeMLHldPupPxU6aJE6FphfyETQ5u1t/rU6
GLydcHl3ARPndYe0PzfrIM/eUl4hl+z/w9/m5/06WPP9QfnaLCai4pgXbQV0
MT5IDZsXT/qhx/CTkJYuwoIn1hccIPlwnDpToaeLF+K3O8L3knotfWIQbKyL
uc4DL5bvZkI8mnNqgKWLptS4TXe2MWFt5KJd76QLy8Wet3ucmEg7GXw0LkgX
H6aKVkxpkngNsxauDNGFu4Z3goA6E8Ub+d/ODdfFkaXHmoVVmKjVilY5dE4X
+/Ve9I6Q+3u6Oe3VxjTy/MG3vuBnwnlhhbRCpS6O61F5pFoYoL4QLL4pooeh
5CNCAiEMmPo2t74Q18OHNT8yLx1kwItyladXRg8T7/TeygYw8HDVUgdlVT38
eFBKkSXfPzs+7O5ONtWDhXt7azeXgYqvDcyoLXqojq627BFjIIiaumfPXT3U
7P4dpLlWBNdu+cZFleqB17eoj48jgvrVxg9zn+hhjmJDUpepCBbG18/te6GH
rcEZv+/Li6BxAW+qR7sesj+vFmr4Roe2zo7Xq+fq47zK9S1LT9LRs0ZP3WCD
PoSfH5o5WE0D3WzExWyzPsIuhAzsfkSDqeLtM6wt+hDdR3UILqTh3JDm9xU7
9eFtVfuzNZkG/XPqt7aF6qM43n/egwAawioVDBNy9BEUZRdoq0RDbl7ntiv5
+qjP17N7K0VD08XU+KtF+vgTMLMziE6D+pb5k7ce6WP/U/+/8r+peDsr+fBF
vT7mr/s88eYDFfImdExN6mN9c5j7+GUquPJvAv7+1kdr3LilbwwVgXOjMufy
GmCSg19/TlNR1SjEJ0o1wP7tV4aij1CxK2ButYaiAQ50rtWCBxUJGyondNUM
IH4717TChfCiVcQiEw0DNDx51uHtRIU4bc4ZG0MDzMoufiTNIfx08/eKzVwD
UGt3dqsQP9cT8+jo1pUGsB9N6C0nfo8edKTAx8kApwJvDIaqEp7j/KIf2GwA
3tQV13bJUhGldZ8VvMUAxRz19CQJKkrEDwaEeRugSizS8DuD8GX3j3fRAQbY
dr/z/m8B4ude3eGNO2AApTKvvsd8VLgX7TVIPmIAt+1hhlf/UlAUOhyXfcIA
Yrbhqe3E37Z636rKP2MAZ/cDo3rjhL8cd0/cOW+A5D0ajfkjhE/kvm8oTzQg
9/7qLDHin0ccmW17Ug3w2OLCDQPir0+FmbjLXzVAe+zLnP09FJT0RmwLyTPA
pcWP3m8k/txRJrdPs9AAkTdT1f60U/BlxVu/9nsGyFJvyn/eSniuSG7v0jID
3HyzLekO8f/53dbj3yoMsNrAVaqd8IGNpO+h5BcGGAl89Wch4bdW7oXpZbUG
uN0yufES4YnA4OKQqbcGqJFy0v/Hb8K32nhuNhvA5V1ozFvCI5mf5pxwaTVA
06FtRzMJr5iKqQsIfjRARgFz9hLhmbd2jmfvdxvg3Mgb6RuEd3yC9tN29Bsg
WF+iuYPw0N/c5BjJQQMoZp03NiI6oeOpWPWoAUondNi3CE9pM/oSDkwYII5X
7heX6GprmqzaDIm/Qb7bXKLdDhikNv01wKDZ3n3/eG08Z6PiCX5DbHbXMv+n
o1pDswyEDCH08nPRP95TpWUv7KYZIoGnvuUfDz5i1d68KGqIQzw7CvOJdgoc
07SWMsTw3LUGBmQ/365JF47ON8Rn+j6Pf7wZ/p+VQaaiIUzKGnX/8aiM8PaS
1Wrk+Xtvr8aQ8xZanDPj0TDE9cKR26kkHlz/ose3tQ3B+DK8ppbE61PmfywP
A0Ns8ioPkyPxPNQ0W0E3NcTFi8dMzpN40wVUOWUWhug1PuOnRPKRbba8Zjfb
EEnHApnvSb6sdgU4LOAYorR1Wimf5LM5LaG+drkh9twRi80iPMfP3928ZJ0h
DopddZ0g9XDFWGhjm4shfLu+Jq8h9WLgq9N+1s0QPpFb59Z9pmBrXXDXV29D
CH/ZP1+D1Ns0z9XtSTsN8UHePFuI1GOswct+boAhRvLOyQgTnnuaKD6cc9gQ
L3tG9uwmPOfy2jxwwzFDaMz1W/x2goLhWc+f8yLI+lZmIWsJz8l7FcxsjzIE
Zycj8dEcKo5qcQRV0w0hYvduhk54Tdxz17nGLENYmcn175OkIu/iRXrEDUOU
r+O5/ov0Z+tkp3hXEfk875vsFtK/phWHlDIqDVH5SPtcrikVI5rZisU15HP9
jbuOW1GRc7lJ4VWdIQRl9E4esaVCcree/PgHQ4yvkc5oXU3FuNR3We6gIaJt
P/223UlFfriMrNuYIX4dMlpkEkiF16C9TOAkyafcta8rDlPRUHFN6socI/z9
5OfQfoqK27vdxUckjLB2hcy72GwqvD9Eic2db4SHH/fQLt4i96HNI1FZRSNc
sWnuu1NC7hdpaaathhE0fJXdnV9Q4ff8HS3RygiVdjJrJb5RsVDGTgA7jJBa
J3DdwoiGzoh985x3GcH0T3urMovw4FDmXL+9Rtg+jSzVZTTwV/7hiws2glOW
xsHDbjR07Snl6b9ghCMrBtPdTtGQVrlk+kKpETr6bmy+/5EGiQDRwY9CxmAv
fvk9J50O84U3rNLoxkjhKnA259Hh2W4Zs1nMGGmd8tvk7tORy/U1aJEzhu3l
HHZZHR1WSk8PN+gY48Z0StnRP3T4NOyeV+VsDKkloXUnPETw0LBGITfTGPN9
d9xyFmXg4zf3vT7ZxqC4Cxw+Ls0Af+Z4xcI8Y/i0KEvlyjPgSFP0zrpnDAkz
xS+/NBjo/nIw/8oLY3SGLN59zIZ8X19WNbswaIyexuZzE/sYcJ8KddpvZoK+
7a/5aO8YyOpboJhoZYKTPEcyZf9joL/50eAjGxPM7fuaLN/BQOCdydN8jia4
tCUhUfArA5E7/csvbjWB3KEXGW48TNzucNcsOmcCi02pr5qI3xh//XuqKcYE
T7dvWq6hT/z1w+QXv+JNcPUwLyfQhPBQwvutyDCBQM2y+g9sJj6sckyqv2dC
+DZcbdqZCZ4Ky3lDHSYop3I1PIOJHyxsa2R2m0CXqxNUGUp4Mu1wplG/CaIq
FZnSJ4gfCi62CBkzwcdHkvuiophYbKi1jypginVu6x2vX2Fij/Jr6FJNyfdG
ml1oBhP3GL70dUxTuCdYLrW/xoTV4LWbKfNNUdX/5mxGHvHf2XKfNHRNEXYg
/9X+B0xcjntY4GhkioxT/mUPHzPRHu4SHGhuikOG9xMHy5nw9oiTfGhrirK/
L07IVDORt1K/p2OZKbKFL7uKEn85svRt0ZxVpljvN5U2+ZqJI9LUlcs2miIu
N5b/1D8enJcru9vdFGtmdo7oEn/K/9O+P8bLFJPbZD5Vvyd+8l1ExIfdppjw
1fUtaWMi6+zMgx3hpuCbbMrKJHzX++TcxX2nTOFWUtKdTvyxxuj8naFRpjgf
vcz0LOG9Oxss5C4nmGJqiVebMvHXE2drx6+mmCL49l2hd4NMmJVtfnMrwxTV
4VzqzmEmnqqGHKvONUVW1RfnrcS/87vQNjTcNsXoyoTwcuLv7c+l6nTeM0Vk
SYujIPH/Z8u0BL89MIXKqg23LQgf1I0++fSzzBQu33YmbSb8IKrm+GBOpSni
X2jx+RC+cHbpjKXVmMJ6fGe3O+GPxHN7/GTqTFHqUaDHJnzSXvbHWq3RFKEv
9HvphF8Ux87P1/tgCsnw4akXRHupKYxbdJiC9iLaexfhn2yX27XcLlOY6fkv
/E30t3Os6+v6TME9kWd4iPCSdnl9iOeAKXp6RaM7iN475rF+16gpOG8WauoQ
/rqnNqIdNGGKI24LRHYR/cvluMCJGVIvJ7oN4oi2iGJ8usBjBtd985NyiA4t
zyhNmWsGnhZ5q2yiK8Z0Y3OEzdA3+Es5huh5C5/53hUxQ4i+D3c70cs3rrEu
FzcDS6XrthrR0VGfZV/LmCEgPHbTO7Kft+V7f7yXN0Osu4ujD9HiP+bUdqmY
4W/D63PfyHlcFl68NqRuhtQJA2kXolM2KodMa5kh+03Mr0ISj86oO87zDMzg
cT5R/yeJn/JTa21RUzOIL39Qq0q094+GefKWZjgeL1nHIvG+udDr42JrM9TQ
TltxSD50oyNi2A5mEC7OuiBB8rf/qZjvyjVmWCCSFNFJ+P3+jyz2xvVmcDpi
RrtE8m/lWjkW4GmGA7kzIuUjTIRHr3t9dLsZSht0rxqT+ql62pN12s8MGlkm
v5NIfTksmuucsd8MH59/Y6sSnotxjdfKP2wGY9cTDitIfTZGq80rPWYG6cra
ze6kfl3H7e7XnzbDPAmfJm4X4ZlF7y+0RZvB/lWCp+InJj67evv0XTSDYpum
RU8HEz7PImX+XjFDoEG4gR7hvfxxyTHhq2a4Yjn/yEPSP8OLcl5J5phBIalp
+7/+Onj+RbB2kRnk44vPdtUxcWKTYKdbFYlPqs6Lrc+ZMGr9Kyj2ygz55rLC
Z56S/nKZNHhZZ4aZVIp6OuG/Zet7z+h/MIOqz/i6lPtM0NdUGgl8N4Pmj5sG
7wnvXeYcjy5kmCOw5eP47vNMcKsOlW6XMEcJ7ZJb2lnCVzb+3bKy5ricw7P9
aSQTm9nuZidVzCEqZ9rccozUu4XFl43G5pjaWPd3+x7Cb3q/LPg2m0OKsv8Q
3womNhUO7yj1NMfm8I0X3TlMUHX6Lu7ebo6c40GZBeQ+9dd83//fHnNIDvjb
qpsyYbjoXlx+mDm+fpRyilNlokwuYMA5xxxFv/ZV7plh4J1Af8qNMXM8jdE8
FnKVgatlfdbPJ82xXsakxeAKA/sP9H3t+G0OzTweo+54BiS7e03EBJYidvAZ
n/YZBlzLvjSGzF+KhIaYzGB/Bnr2d1PW2i5Fr7leneFSBiY+dwbPxi+FbsXS
Ws2rIniR2KksnbIUr780Rg7GiSBxVWeNfsZSnLdZpHHnlAjMn3RI+eQuxTWV
vu3LdosgNLH9bkPZUrSE2JiUE94TXNX6PadvKepWfKywfkfH/MfNm5zMLLCY
Nhy2kUon+7FwlrSyQE2Ow1/vOXQkPs1ybLW2wPtbXQ6REzRIVu1lb3WwwDU/
o6aZTzSI1tEWBXpYQP7z8/LaEhoEP9mNxZ60AKzNTNZ502Dflf/d+awFhhxC
9G5upiGyR+yLzAULKNPUgiTWEv/w9fN/mYkW6OV4qhmBhr+jIU+K8ixgODDo
ljSfhgm+ktPv3lkQXg+KM/yPCqN5C8Lj31vgp9LVIcV6KvYLngje2GaBwqjj
f9WJnxmjOu353GMBp6DzptH3qRiUGFo7OmkB7fnr/POTqNCUdl5Z/NsCgm9W
Dx29SPyP7GPO4TmWeKclO+h3jop++bNmcyiWOPhhh1lGCOG3RQsVmPKWKOhb
efiAFxUqGtHSzcqWGJJatdPEjfCb5jgzaZElbFNG3aU3UPFRt4JfSc8ShU5r
J01WEL9o5v5N19YSOtrnvMcMqZCxqOoe51qi8T/5vkLChy5Wmh2lKy1R88c2
+4IGFe+tp+uxwRJzjOfsvKVIxbsVCcWr/SxxbyIgYz+d8OOl4Qe/91gi7FZE
9kphKhxauWU39lkCqzRTOPOoqPaZqeYJscT74YXFiX+I/y5c9zo/zBI31xcL
jxH/y54sqHeJtITEjNPtnYQHH5/0/FB4wRJZzHSLp4T/pmoftG+Os4RkUoJj
CvHXxuJinwWTLPFKWJ/3MvHfRVervnpetcRszvHLI4T/hr7KD1FzLHH+6f0U
xy4KNPWCxkrzLPHwRHLkG+Lvs8s1ZhjFlkhWd3DQbqOge96Jv48fWKJbcNaa
0UKBomMHn28ZGc9Z4iL2HwXu8caCEs8tcXTg5WWTZgpS2i9Qn72wRNKpSWoI
4Y8PKl8Zu2st4VlHqegmfCK501pC5h3Jl3XU052EX9beSZGparaEUYgeU6Ke
gpip8QV7Wy0ROG/60UfCP2/gqLzgoyWWPRV9+ZrwkfDpnIU13ZZwz/q4tIXw
E7eeZ8mBfkuscf4tJ0j0SUlXHaVBS2x0NQxwIbxV4XbX4M2oJZTbU8xeET7j
uU41PTxB4l9y7Kgb0ZYD2y3UZiyRI+ixVJToIwblePfXEu3Hfx3qJ/x3/4i0
XQi/FVRPWBp8+seHz/YuWyxkBesgl91TROsLvV7ZTLPCybAyNUMy3n+1qlOY
qBX+fJDYFPPv/d7lkPVaUlaIcrei0P/xYOd715b5VsQvrjEoIHrRQl2Pk4pW
UHyQWL+b7H/b7jNeempWmLPiRtsqct7Me107OhZb4UT9Mqe1JB6dM0t3ndEm
69kf1QoiPChnEx9gZGCFu+IHvctI/DaeHdr/2cQK446ZP9VIvBPe2R+OtrDC
4/LUhlsNFDRJZ4aYscn+1zmOuxAedMxZGxm73Apz37I6GIT/zg3ln7VcZYWd
r83PyxP+f2k078LXtVa4IOm8YSXhQZvK0stsNytkcON+0wj/HaeIXhncYgXx
mj+P0rspKHPamZHkbYXX4eKuTr2E5z8vuDnqbwWh3fnDMgMUHFQ/VJC63wp5
I83PtYcpuOv/tmjZYSssiR3V2TZGeP1P+MPMcCu0GP4O1Z2iQGV+/+s18Vb4
cYY/3UGQiuPJyxy8kq0gHGqvWUalolMmr3Z/uhW2BM6zcGZSkSi9583lm1bw
kLV1+UH4jyo5XtfxxAqHngoGfif96xvvvGq4wgqFmVLCJ41I/4nfr+d5aYWq
g/Qh66VUhIkdeavSYIVbRUVfNOypmGDwNPj2WuHmf6mbsz2pWBuzxSn4uxW8
Q0bU3HZQUSjyvCFqhMT7glCh8R4qdtIjG29PW2HB0JuFa45S8YlCbf5JZ+H4
kWD9BclUvJon/SHMhAU9vm/FLW1ULIo87HLJgoVp+SDv9B4qTsxt+3CNzULK
MO1exCAVLP60lhcrWDjybeJb9l8q7s1RbaN5siDRWvefoxrhtd86nUmnWcif
/yTowwEaAsfse4paWLA/aHBAfTEdlk8Y93d1sqDeHxNkbUiH4OmWM4u6WciJ
NnXcxaIjbcFOndQBFjotL/cPOtNRwz1/5PRfFqJ/vJxIjaAjZpXf6duiwPhg
18yGz3T0Xy+UjzQF/DqpSvZZInCkSJzuNgccb80OxNwWwd2Aw6Mg7SWk1CHX
8UgEx5ZaV86wgcOWcZ1HmkQg/q7Rd+8KYPRSXcFHXgZYvyfubXYHPl7FQz5D
BhKcLFcYnACWT1p/MIkjPNd0PfB5JKBzt5QTm8xAmDM9ee0ZMt4hsLQ7g4Fd
Lh/7950HyvfVng8sYMDaPSzyXiIgcGldsG41A4O+Vc+MCgDprXJrx34ysPW7
1teq2wDf7iG5x8QPfNiVwFh/B2CyC8uPzCH+1n+Hx8H7AE1vOqGZSvz6AaHZ
kmdA4n8CH6eVmbANW2lq+h7oGpg98taBiYe8JR4vPwCycrSR12uY0Dkhf8ql
jcRLXela6XomZE8NNwd9AiasRWe2eRJ/FhW778E3YFDX6jvfPia20aeTlw2S
eJVItUYcYqL1wtaKlmGAVFfoD8KDlRcNmNPjQB39qkkm4b/kxOZb5n+BuMzm
OL14JhiyVu9fzWGj/ubuHRpJTJxMyZ515WfjzC2dZGYqEwFphxyChdjwvRV/
IpfwH+eazLdHYmw8F6104b3LxGO1cKaDJNGCYmJ+JUzo5XwzbZdmI03yGKWc
8KBc7qNTvxewcfWGoZEu8Yejt93ULNXZGPRfytCsJX5xLcvpmQYbWb/e+g4S
f9k6qRhqp8UGK7HqVQrhvUpWz4eV+mzk6MxllxN/WtpdNbfBkI2dWx0XGRL/
WnAqR3+9CRtMv5GSeMJ7CfV+Ue4WbLjxhB2VJ/733D6HB11WbPRxd56xI/74
uJR2rzebjSuS2YMuhAd9PUZZ/hw2qEs0Am2Jv3bna9z1g8vG642u/nLEfzvl
3Es6tIKNFU3ZIZ++E74ZPvQjdDUbKlsCLmgS/657aaMi/1o2TEvyD9wj/l7N
ZOnK085sGNHD9dUJD8q2yR2hupDPv8o/OEV4gB76JzvGlY0Hcn6zDYQX+FQ+
NYq7saFfzjcuRHjiV/UzniQPNmqf4qIm4cHP9JOumdvYqPh8Os2Q8Mj7O96n
1HawEdBbNy1DeOXVeu69m75s3FfQbvtGdPn04s9au9gIHjltmkN4514ahX5n
DxuBz/ZTVxEeumE9aG68l42/FMs1XUSn9tbteLiPjfenP8/ZQnjq4tnCOKuD
ZHyelOxroiO1Lz6rCCLrV3ISFAmPHWnYN8QJZoMeGLlvC9H+B53nvw5ho64v
63b0v/d5sibcVcfJfgoUll0n2qVM+kBjOBsuvDqsf+/7Vm6dztxwkg2bUw9i
E4i2ntde13aKDZ1dzuwAoo1zn8x4nGWjutRxlRHRSxzT1Xui2JB5du3Jl9l/
fHvc2ecC2a8D5cK/35OKJ2wNH4hlo13oW7Ug0ULmtrcD4tiI/m+9bzA5358O
tfbxBFJPa+SDW0g8xsIEhA4nsVFg+WyOCtF9al+NZlPYSN59gM/lH0/XvNoa
lsaGaPHCU0Ek3m9351+Ym8nG0h0BcScI/1Uyzz8+k8XG7Mh1g6MkPw+K/b/S
stkoSXq724Pk7+qsvo1kHhtl6Y9b+0m+L2eKByQXkAvslqLKBVIPUXYTV+QL
2XC9/VRPaZSJA9EPJhYWk/rf97FJcIgJP70Ulbz7bPROVZxwHyD12Hx0tc5D
Nj4+yNXLIPXIXYBck3I2FlFWPOsj/CdbUO3GrWGjaZN24plOJqon2gwyX7Oh
7vxyxqed8DtGhabfsCFiqbrPpJWJl43zS/Ia2PjON9qV2Uz4bjqALtLOxvKB
A/W3XhMeto3s2dHJxui1ombBGibeRKc8fPqJDefjCmedqplQVar2DvzCxuq1
N52LST832M8vbx5iI3XVcp5H95g4Fqsbrz3KxrTA+O+4IiYWt9ntPPWDDcc9
f7w9bpH+2xMgZfaL5OvZk8GqHCa046v8r8yxRsPkjrft5P452+Wv6CVuDSWr
FkUHcn8Za56ceCRpjdylw5nm5H77fCC5VlzGGnZ+jiHzyf1nKlQVVL3AGgOO
3e/u+ZH7REf23eJF1uA5sXJ62UZSXyGVYSNm1jBaTeUqGjIxJSXTHeJhDYeM
lUtzPjNwL0T/kNBWa7SpHIp40MZAQPcKSvw2ayyYuKVa0cxA761jBvm+1nDW
jt9/v4aBJrueiNZ91niQWLHPrIiBwn23VU1OW+OPvOjF5mMM+NTbeY8UWqNY
26dhrSQDqkYe08F3rWGaXi9bLMLAx+Sg8wIl1tBNyfGREGJgvXdeifwja+Tv
2e1zY1IEtrMMgZVV1th39fSraxUiUFjSnnOzhYznc/NT2CiC95GBX7fy2sB7
Bb1t5Bwd3IvlC5/z28BUZ++0y3E6HqZSt6kI2MBFfuWuuv10pN/L7uym2KD/
XF9PlxsdPl2tjdskbPD9ed/KJ7p0zFjalHmr2+C01Ykj51to2LMsZqZawwYL
mL6x03U0fFrXYbpIywZL12qIHqmkoXLnobt9ejZQvl93/95tGs4n5d3wWWqD
mQVNGsqnaFD8KXbJz9EGu/UmRBeZ03CRZ8vbV6ttsMh62/1RXcJ/1Fu0JWtt
UBfx7GvTIhq+KnNPf99ggwF/ilyvBA13Vh8N2bXFhvA8Zf/SH1Sobq55WOtl
gyqDCIeGb1Qk7JD8peltg9SRio6ILiqCjxUGDvrZoHzThIZpAxW2+T079uy3
wWbWGoOBO1SU3Ne7XnfQBpm+DqkeeVSoPz/WpX3YBncrLmYNZ1FBa5V2Gw6x
gejhoC3e8YTHBFY6BZyygUZ0xq57h4nf8yq2CEy2wRttvUOzxM+5xgaHVl+x
waOfMqF7rAmPlbMrZNNtcCaY0jZrQYXu/Dr751k2+LLj14IgfeL/GnqdxAvI
/u+0R3TKE97kKYj3uW2DyJlLvXbEX7Zo7/vwuMgGilLtV2slqHh89q/b9hIb
vHP0SDKlURFuLe1bUk72u6pxW/QsBfsDOvOEK2xgSJEJGyP+dnvatSH3ShsE
1DhXHJogPDOtu1+gxgZbH/YJdhN/bK4+WbLptQ0YK4uMa4h/XrL+ydTtNzY4
/Miztf4rBfQ7y0JdGmzwtVH8tRXhO55PIhX5TTawXNltlkP8+SjtPf+c/2yQ
L7Voqy7hu66lV+ydW2zwsOW+Uyvx802+W8/ebLOBX1mqzHXi96svq7+Z7bBB
fJBwZQzhgftVQyJOn2yw/PZ+99T3FCQrBcdP99hA6S5frAzhu6hV7A+OfTbw
6aBZnSG8ERIiMD/rqw32tHXwyxK+25P3xm3yuw3YN4cHXxNe8Wy5lLFiyAbr
Jv7ypBOecRJw7U4fscHa9D+2/9732RgpLhwfs8E2EYmn/973GXr1+nB/kvmb
sg99JLy0MDY/78qkDXDOPsCEaOnywKGRKZLP4x0FhYS3hAZN9ex+2+DV4jCD
FURPy/7dl/THBvfmR/IJED3ArSoZ5LEFX2OwQg/ht86D56bYfLaQjlQ//e/3
m/XX1lgkzLXF1Mo4S17y/NMGqdBvArYwq6aybIi+w9P5zErYFj80Jc5dJ/qa
9jX+S1RbuOTvUlhM9hO/2c++j24LR3X61BuiI8/qnl3KtIXJRjXxOHKeoNKJ
2gtituhs1t0VTM7r1/tYpEfCFqGHP81EkHhsEo9wMpW2Rc+LBU8KSLwcrJfF
R8na4uhnys1fhO+sAkQ+fJKzxUp53tJtJN66ac2yRgq2sNsW/3mU8J1SbYrb
GSVbnN6QLJdB+E50ektGh4otKLckPfxJ/vjV1bv1FpLnp+zSPEh+J5yH1CLV
bbGrNLEugOS/L+KeT6sGOc/8vO6rpD5efcRQuI4tnoeVR/qSeqpdTBkW0if7
Fy64ZULq7c2+5uEYQ1t8UVvvoNlHwVsBv9E0M1uYTztdOj1IQcMawzE1C1s4
8IuKjIxQ0JjyZyzfyhZsyXXXQ8YpeK9zafyhjS3c13o+EP5NwYfDbj/ZHFvc
2mHMI8xD+uv5oomXXFvMzmb/0Oanon3D48n3K23hec1++1fCf12hX6bHNpB8
pl9+J6dIRU/N7ZnDrrZQ/X2n206Nii9iR37zuNki4qlx1CUN0r859D/0rbYw
nes/m0L4b6jeZM6SXbbY5n/76uaVVIzI8PLe2WOLSQfeu9fXUjHqVctrttcW
b9dnjjJdqRif9OS3P2gL2ffbNdcS/ptWOCvgddwWVMGmgsAIKn77rhP8Fm6L
7pOPVtWfpWL2rrzQ3pO2iI/137LyIhU83LvCoWdtUVDj1pqfScW8gHZaSpwt
xtOn/4w+o0L0qbZ44w1bnLpctmyDIA3iwlPirnm2iL16vyiXSYPEuucSnwts
QbtmMCs7nwbp/g1Sw3dskfe08OtqbRrkGWGylCe2cNqldEhwPQ0ano2KNu9s
4Rb8/MW6XBq6Vr17ldZoi5YPMc3n79GQzKrfP91Mzo/uT+1lNFAUXr8sarVF
esWx+LuNNAx0VAQo9pD43jN6yf5Dw+1Nd57OTtgip4I+ELOeDsMNsZ6lcnYI
uzi0w4EpggHOBWFxBTsIUg4YOy4QwXXj6Hv+SnZ4LqeetWGxCCQlzwguWmiH
HzkRGaFsEUw2HS+M17HDhN2shHSgCB46BfDss7bDt1/WckKEF1mOqzK0fOyw
5uit4v4VDAi6rhF87GcHCYUl5UFODLzdvjZg+W47aCVkDvFvZMAzZAN2BNph
JNo/neHNQHi+x6eMo3ZI33M2cDCUgUrhAEXxWDsMO6v+PHaHgSjJwNNXL9mh
VtBDrLCUgXXK+0d0E+zwUHnwx4cyBr6YBT1dmWKH/QvzhxivGZjne9zz1HU7
5LelnxTtZmDZi5iM6Qd2qN/ccl2FyYRo40XBM4/tIJ6t5XRHkvBQZ1yAVLkd
etexKg3liD+cSIRhpR1W54rQxRcRP6mW+Wl3nR1OlHV9N7Jgku/VIsXPXXbo
Twm/9t6L8NCFu6f9v9hB6cnuA6d8iJ9MKR6Z7bND6zCzQH034ck7D57KDtph
PFXt4tKDhAe7nnmum7RDRvqkRtopJtaiIeMFhQPjcIs+XeLXGkYF7mjQObgs
fXB7Qi7hoyzL59EMDuSKJ/gGCphYPe/ml7USHNiUqenuIH7QoTZU45M8Bx9p
Vg7JxC++DileaqPEwe7CTfUhz5lYrvPdIVuFg1NVx9NXE3+57OJ6/13qHFj8
nnn5nPhRjovWvV96HDzd8OZdB/GrVUJeVZsMOYjXnFhm9oHw9KPE92XGHKQ5
rPSKIP7WWp5/6sRSDpy89HS6iR9+Vm8m3G/JgWmdVNkvwoMI85+/AhyY8XZk
/yY8yOpptWTacUDbt9qunvjpsnjGqv32ZL9jKu2phAet7Dme/y0j561RuOBK
/LdFblF4qiMHkne2iaYNMvFoU98lnjUc5BVdfKk6/O/3kQuue63lwPxmoXcS
4UHTgNMvFrtwUOk3pelAeOC+UtmHKFcOTo+Xss4S/jNu/PF1eDMHNXdiRUp+
MlF8YvGMkwcHfAesL9UTnjA09qCWbOHgQOP8iveEN+72xS2Q2cZBexJf3GvC
I/pJr7SPenOQS9835xbhlTvLefDRhwONzIN8xwjP6P02WmO9k4PAtMJLSwnv
FBbs3Hp9Nwfrfjjm//v9o65H5j7BAA5Se8S5oYSXbjP+O7EzkIO9dRu2zv33
PrCCmlC3n4PxoT8TQUQX7LPO0TvEQVTUSd5WojXVgkrjDnOQvXs8TJ3wWt77
gprJYA56fvUEbiNa43R3q+sxDvxNIhr/8eFNM5mBJ8c5aNgedfXf/+upf3ec
VYzg4PP4qo//+PDGlRP0Eyc5MKm5dSaZ6EWODxX6TnEgHCpx9TDR2X+HdZef
5WAm9cRiDtELi9SsC6I4yPkQrcRD9PWtm9YyLnBAVVgXlUP2pyoeu21fLAcb
Z8/vsiA6q6r6wPtLJP52x6vKyHmVD/2ONEsg5/s4m6xNdKa6fuKVRJK/D/6j
5/69T23dcfNvMgcTpm/fvCfxTD+X+nBrKgdPfuYbiRAtb9n4uiqdAzafqo4R
if+CDKuhc9c4WNOiN7aM5Etu/yB/dzYHCnaPnaxIPmW5V+ab3+QgyO27tBLJ
t+TIFLe/gINWWtKvIsKH4pU3PFiFZP/bUlQ9CR+KJW44mHCHAyt/x7bfpL4Y
KM6yvc+BllS5GC+pP7r4tocpDzigr1ub7/edCVq/6LuxRxy8jrabffaVCeGY
gD8ZTznwURicsSD1zfdpycbZGg52qWeMbyf9wXuv1X9dLQdn9W812RFe5Dl9
JjKvjoPvoo+7xEk//dbpu7uxkdSntHbdcdJ/E6FX6SXtHCR/3dQXS/pzfO0a
NdpHDvq1PUwHXzLxYxGPxbbPZD9HS1abkn4eqXfzFe0lz7e80k4j/f9VQaZy
zzAHD2WsVPPI/dD/40Vr1SiJP+9NnVOEF3tfHByVG+cgRpn+dC3hxS7/JvnX
vziwfO7XUkbun/byC4cX8dpD+YDj2EfCi/Ue83Q+idsjVDOqdAfhxTqDYjsT
KXuYP7yetZHwYq3Ats3nZexxsWPZb0vCiy9vPztjIW8Pow7ixwkvVvw92pO4
yB6npk9+Cye8WJz+I2mNuT30HH0qjxBerLyQvafNwh7s3K39S3XI/Re60WY7
yx6rxlxmhhczMeRRPhBka4/GQ/Jv9BRIPSueY2U42mNT3M9NykJMJGcofxna
ag+PcNbMt1YGjmeu0Y06Z4+U2Az9pkMMrMi6XV3dbo9IhZDaoRUiYJgl2Kp9
tAdF+7T/cxbhvbqjFRGf7fHfW4nINAMReE4vK0OvPfgP1Nf6zhfB/jU9xQ+H
7dEbHPbZ8zsdaX+lr9/i5ULhT2GYbjQdXvF/lWlzuZjbovA4PYwO9SW9GTsF
uLj/k64hd5COu+vvXlGnciE7mGtu5UHHy4KVcVcluChvk7bU16djdFN4RII6
Fx4N+Sk6bTSUjPrM+anBxYNd4hEZb2k4empV6FotLtoSX95UraZh3l25YIY+
F4FKyjI+RTTICt8PPLuUC6czBvO+nKbBtvT7lmOOXHR27ufjsaBByLHhY/tq
sr8nc6Jq9Wmo6y51W7qWC5//LvkXLaZho0jkxl8buBB8+9G3SorwqbfimsAt
XGhfyO1Y8JOKy+LO8N7PhduU8cNX96jYVc06OnmQC++cd+pX8qmwDtIoPX2Y
i6jlvuPnr1Ex0PZXJ+8YF+n77R60xFGBrFyFkdNcFEob2FEOUSHhHL8p7BwX
Suzjo0P+VHybd/yy6Hku/pq7zJnwoSLez1nE6BKJn+5zff9N5HM9nr+HU7l4
JzHcJkZ4sLz7mzklg4sh/eu3pAkPxsU3H7xylYuYR07R1sZUWE3lDpXlcOHa
9nDRvCVUiOXFa6zO5eLNrxiLDOI3+zcf9/6cz0W+XZKIJ/Gjl546d/Ld4WLl
EbdLaySp8AmEbPw9sp/Tyy9GMMl8qkvWL7zPhe7x+u9txM/2n+Kp4z7mIpF3
hwUP8bsWq/KeRFdz0fF7xXdZ4peZcxKm5Gu4mL+n1iOC+OneO8eNCl9zcdC1
T12M+O0YyfUFDW+5iCvoX3Czl/DlS3z1auRizg3Tw7e7CU8eWaL2s5kLf3u+
0x2fKPjSwZMq1cbFvrvnmUVtFDy88P3DjQ4uBqrpd9a3kPnY78XNP3FxoP3i
GtX/yHw/nq5+3cXFqYd0HtlmMt/1vKjNX7jYJGdXa0J4UGRDwsvBPi74p948
DyF80iMYxh/6jYvuIeaP74RfHjzcCcYgF/JbXLeHE745v2v90cxhLjTvvVVl
E/7xkmeX6o9xYWCyz1yd8JHp2yXjz8e5iL80/5YJ4Sd6uKSu8yQXzwaDIv0J
X3UbzNnVO0X0AaWaesJjpV++5xz6zcXO9gtHXIg+f/l9t+Bfcl5FqTQhor2W
PVNInrMMVx73G/37fafpTN6mJfzLkF1Ps/nyfwvnHhbT9ofxolJmpmZEIuFw
urhFJCXyKmLPmp0j4xIKnSZ0QtHBdNPtSKToeoqTFIdJRSSV0k0hEV2IqCQq
FVGnUKbf8jy/P9/n2bNmre/3XXvez7Nnbap56bFx+SoM3hhLyzTo9S2OATWs
GoOBmSPznai+xXfTaOIwmNO+9ddGqsNKNhB3dQbRo7UGA+h8dnguD1EUMMg0
i7GwpfM11Z9dGqnJQC1rRrMVXQ+3Xmt4uhaDTSeVW7bR9b4JVbS4qc1gudTY
/CKth6mjxGexDgPNReufcSg/H5//oKBQl8Hrho3L42k9G1XmDK+YyiDX/vA+
ltZ7fsMpVExjMGtDu9iQ9uPo1b6ANXoMpo8tap1B+9UQtKm01oBBgPkIgR3t
Z/DsqTZNsxn0TFujqNVIeUshOMR5LoPzup9SMqkf5tS13e8wZmBjrJV0gPrl
me9V0mfKwN+lZb1rBwcz7TRPSs0ZFO6Y8S6xiwM//UOP5RYM1h5fLv32iQOD
Ksu1assZPHiWZjt1gAOflOTIcGsGikd9t3Z9p3x4SKVW04bBWBst1UY55eGp
jzdMJgyKHYvvGo/iosLDYeuC9Qy2BJ6SxE3gYrJN8T85GxnU5vsMhk3m4sBE
vaalmxnYu30zuDSdi0mlXTtWb2NgtjZBttqIiz1jfXY67GagvaWqwmIlFyXt
TZdb/qDjlTrEryVcaBVYf9i5l8Gpw0qXjq/l4o6Es2f/Afr5CuXbEkcu+LcS
9of4MuB1FE3Mk3Jxwz7XN/M0/b5M/VZZNheqRrqFptEMukd4V7y4w8XWEQEK
+bEMrr9otZxxjwulK6uDys8wSJv/MkuvnosNQ8+PNVxkUPTwj7ywQS6+JfZH
KecxkF7Yn/FoFQ9KE8L9tuXT8f/hcPXW8sCP0tude4eBl4nsz6jNPOiHiC33
lDLY1WC/NGsPD3b7rrfXVlK/pm3X/hHNQ9qyvUsvNDHQiV0c4tzGw/bmd++t
lIXIjyu6qxuvjnu/1Jn7/ybEln3qZbN4fLTccm/hrhPC6/7SrEeafMhZ7on4
9UK0ubp4753Ih4mX9avrm4WYXBnvfsWAj6TqTL93zkKschnkc6z48AoKLxVK
hfh8K2P5tIN8xEyY6fbcWwj59jH9ET58XLtaNtbZT4iVkzpVvwby0dYwJPEN
EmKK6SPj7AjKVyZ/qF47KURADmeg5TIfRu9WseOShbjg15ZY8oLylPfb/85f
ECKvV8rPbuLDWXAk0eiSEDk3b186946PM0uzP61KE8JxVucq8WfKg7G/Rnpl
C3HV8KH7ElUB3tgoPm+qEKKwfKOwZgHNP6/OHnF7JIRGSIUt11wA7QNmht+q
hFBP8StYZCmA7bl90jF1QqS/fqIgWS1A3sBrnZVNQkRlKdhrbhUg+nLe9tRe
IS7Ht/tE+Qvg0hp6ndMvxKXeju+RwZQPptor7fkqhEL1+29Bx2i+iRu4NPeH
EOMNND6bn6L5NcTkU5YKQcioy1O/JNL8VTJyuZYaQZuF/rA0meYZeXXkIQ7B
fOUzm79cFMDtoIfpYj6BA69dkJUmQJYkw7dwAkGSfpHL4VwBjp73rZo6icCj
2ZUXkC/ApteiXwInE+in9qyTFtL1ijvvrphOII9IczAro3y1wpBbMZvAL+zv
p91VNK/6DzjMmkvwceHZZvdqmt9ul18NMyYQ+nu9aKmlPLpAsm6NKYHmllXm
US8EqJuWnFC7jECpc+m/0ylvXXb06FpoRefnPtSn0yqAVwIs41YQLDczSBxB
8+nkMU1v7BmC4nvrSxNofu1hMxbcJgQS1bPTRDTfloT6/jXJlsA7qjq5s4vW
U3HSjCY7gpwtyjV9NB+bLe30wnoC3oePro40P4+W5lWe30jwzjSl9ybN16+y
QieP3EwQuuyE0yDlsYyeTe7OWwlKJSnpRjSP+882LClzJCiS+zxcQ/O63a4B
TYMdBH8WLbrhSPN8f1PMrQ4JQXrxtcKVNO/f15GokV0EouYTdbqUBxI2mmxJ
cyXovBEY95Zqt6iR6bw9BNXzw4djKU9YVlXL9+4jaN1kqmpGeYPPSf7tiQfB
K72YtHKqW2w8ko09CQ51itutfr4/JRB9kQcJzl28divt5/O4Oxo2fYcJMP7P
8Uo/n699b4xb701Qb/VVifnJW6YZHdm+BDXd0/y8qR7y8LXQ9if4e/+egDNU
P04XnZQG0npmNPFkVCd16DS9DCZof6s5/SeP7dfrnLckhEC5d05xGNUrduQF
/hNKED2ypd3p5/m7f0Jr5ScIhlM8z+hTvXPw6SxxOMEVw9PRL+j8cuwnBslO
0X63BtZ6UT06x+mlPJIgTKTuOJrqLVpXjMUxBMzNwybH6HrTPHuPyeIIjj0M
39JH6yOvtmiWxxOI9yU/t6V6jXHwIvFZAq23x9PjaD2TIirDZYkEvXGXWh7T
+n/uHvtenkQwitT79FEethI5LBWnEEzbGxyoSnV06sVo2UUClXkJ30fT/r1T
/dgpv0Tw15bwrkHab9OdptbiVAJXT4ftDZTHj5X5JcjSCNzTjjvKqD9mBmow
4kzan8zUyQLqJ+/mjUmyG7QfekxfKvVbpWXSgPwmwRGXs94LPgqwb3Dev7I8
6mfdhEo+9WuRvfSHPJ9A57RphoT6eUxOsVhcSHDVe6+HrI3219Nu5HApwcyy
o9U/3gqgXJOwWVxOr7+QHqZO98sG47eZsvsEWdvk29WbBfjWfWC7+BHBgEF6
bEMD9dPOmALZMwJHef/oDLofI8pejx2uJzBM2bDT/IkAzdP13cQNdDxt+91Z
jwQIas6eONxEULn1RIaU8tp9+/pD4g6CcakzI6wLBJiQM7VK1knwpniqi22e
AK5au/WHuwnKmttPM7coX9Z8q5V9IZBqWQoFlNfsRDrzhwcJfi/5l9eRQvk6
9fdQsZzeXy72bpAmUT5UTWuWKYiw1tLh/vezAsSVLYkQK4ugkvAi7mkM3Y+W
jl0ydRFeZnsuqj5K/WR8/l/xLyKMmtWfZ+FC53el+/ar6SJonr4zJmIH7Yf+
4qfO+iIUO1U719D7a9fEmkHPWSI0Rbnlzl0ngLuS8tqYhSIcNzkWt2QZvb88
3zVYx4hg4+SjWDdWgHDfeb9t3C/CNZbdfeoWH9kPCr/Zl4rQrrBXK6RaA487
luVkl4mgOiL0V4tyDbxXKzqoeV8Ec5v8kp5cDWgJi3orK0XIuTJ8yOm8Bg5W
FHUveyZCVKG6qZu7BhY9LH6j1yGCy+P6KG8NDeRUlj74rM7C6PBYQahYHU+6
rI/ZClgoLiCFKxl1tHPv2lzRZKFnyj8isFSHNnu31FmbRf/8vrznBuqQPrpb
8PwXFvErBOkzhnhY/Lgss8CExYK2yE8ml+nv+ceV7hMXsTjTNa1RPZEHV/Vy
o0PmLLgRjX//iOIhwbb8yjxLFj+SZUUT/Xn4/rj8YsoqFtUxs0u32vNwu+pe
fOhmFt6E42vN5yF/hXn6bAcW93Str59U4eFObmpR1TYWMX0/ygeGuChKOdk2
TsKiZry/wpwPXJQfWrcweR/VD8099Mq5uN91d/XK/SwCPC3/OFzAxYMdplvb
PVlI5k4c6qZ8VkkmBBl5sbC50a1rRXmsekrTk7xgFh++hqbEBnNRG/1bq0MI
C8PFhskqvlzUqZUMKBxn8Sq8JvDMn1zU916YvCqCxc2BxT0mO7lovOfqVhPP
IuiUPjNHxEXzkldHDp5lcfuvE8YPaX57k8lGTTjHYrz70dcRy7hoPTMvb9sF
Fl2N/nbhCyi/7esf1ZXBIrc9eIJEl/Jh606diEwWkxoSIi21uei2f2E0P4tF
gSvdxJpc9Fjnrz+cyyLLI3FKgRoXX3Lm7NbJZ3E81j3ETJmL3jnnfO7cYbFk
5aEHrxS46B8fmKJ0l8Wcq+tdkr5y8DWsN/tSOYvI1qwRRZTHvilKKoQPWMwe
dB5S/czBUOeqz6ceswguc/Ie/4GDH9tzlUyesvjPU33Ra8pj8rqZ2s9rWIwL
qsqvpPlasYi3TPcFi6MD7sEzaB4fsfCIXVEDC5FZ0+dYymNKqT2S3xtZZN8N
8Dei+V15ipNU5Q2LpBtPrXqecaASXRMme0vXc3OI+XkeT1VtZZLoPYs2TuPF
L9UcqPll3/jUzuLvRCXJAsoPo3sN7kV2sqhwSItOpDzG3RX/cuFHFu0W9TCh
/KH+evTH+h4WxXOtPfsor2jY+Sj69LJYMdfRrInyDP9e99gp/bQ/t8QxfZR3
xizZZljylcXeUSMjTSp+nhd8YiEZZHF67QSTc5SPxulbrVGVs4iVyo/8/H+k
1pkbTlcUbKE0ou5wH+Utbb7eQduRtij9//sq/weBtBeM
        "]]},
      Annotation[#, "Charting`Private`Tag$28471#2"]& ]}, {}, {}}, {{{}, {}, 
     TagBox[
      {RGBColor[0, 
        NCache[
         Rational[2, 3], 0.6666666666666666], 0], AbsoluteThickness[1.6], 
       Opacity[1.], LineBox[CompressedData["
1:eJwUm3c4FV4cxom699p3GFE2SfYm3Pe6XFcDKQ2paEhb0k5KEqKUkSTRkmjY
I6mEBklGA4nIlpEUFb/z+6vnfTjnO873nPt+HjeVjXvctswQEBCYO1NA4P9/
i9bG+vlG5dpGHFjwPlOaBcXRSlP3potsr/yh4USif0qNy+s0XWffW0vnbiG6
5Q71iq5jJlv+oU+NKNHeKVFRsk3ZbJfd03HnWCysGIhfmhBdwFZPU08eZLLA
t0gRn+1YwpZKWj2gRbRiWUNX9fGn7P5zK8+AwYKs7yeeeFMZ+3so46AJnQUp
idbbS00r2BKiReXCUiyI5H6ddS76Bfviu/tHsiRYEPbo9qnpf8WW2BJ900qc
hanp/koJx2p2aqmhS4ooC79uDWu6XK9hxzdeDftKY+H3rSPPXxyvZa9Vl/ES
pLIwujhIjdpUx9bNt9VpFGJhKPnk8juUBnZ9XKBDhCALAyOnTvFNG9lmtzsd
5kwz8e1SWEdY9Af2vNRTbh8mmPjaF8GcX/qR3V77LVLgFxOtNlHcV/2f2Bbz
notQxpj42HHhBs2xhW3nsM4qc5CJRrPY+vSAz+wjuZVqi/uYqAuPF1p0vZV9
LmvG0xddTHRdemNYcbyNLexqHeXxhYkvNnUXZjZ9ZWfcnlbpq2Fi/db69Ea/
Dnai1yzOkddMtEQ3PLtF6WQ7P7g6v7fi/3jvRxxMv7E3PEj/vank//2bl4VG
d7PtB/1N69KYcM1p2bZyXg97etQS664z8bbl80nN0h72Tk3BgJdJTFTrt2VV
9veyf6daK+ACE5WNnXSK4wD7+nGfmcWHmLCf/jb/w+cBtsLloMHF/kyUaXVz
0gIG2fRPhTee7GDiydHevY7Xv7Oflot4L11P8pP61fP8+DC7OOLmLaodE+/z
//CFm0bZIQYHqkyFmYh9EyRdvuAH2+y4Ya3LHwaWdwp9PRX4g31IRFtl8SgD
tXSxo0IqY+zPicfmdH9h4NXOOfdm+P5kM8XfDJQWMVCiakMXHP/Ffpf3ysvB
l4HUc8c//aP/Y/v5Ge1KyaHD69aM2483/WPPXlG77F4aHYolof6Bef/Y6Ukt
C9Kv0JHYe0703+opdgTv/YM9p+iItb9m8/faNNsIiXcc3Ojg/vvi+k9GEKcG
Qt+FDErBLEcg789NIVTpK6Z1zJXCDPlAPc0qIXCUsSGNLoW3JybSXEeEEJP1
7dD2mVLwdR5NvGUjjDsyPlLtnyRxpbfjhMt7YUQu4ppKHZKEgPKLJTcos9D2
aO2f8DwJvI6M6ly0nYqosOCiJitxxP+grd8fTYXErb2ubWri2OQR+uFaPhUL
6n7HTIuJ4++8oNdjM2iojd7hfu6LGPSf+z1MvkKD6NOEvzNCxRA7sfzYaLUI
BPKl7H99FMUGH3lWor44/Lnq3uwkESj/1Pom7C6OJSlucs4RImg7ZZ6/54g4
8gde9J89JAKv1BWrHSrEUVj5adEld6JbziUNe0gg+k6Wwz86Wb/j6q61JyTg
4a7NixMk6ycybCtvSUDL6NaU1wgN3rKv2q4MSyDGe15F3DsaNroJaTiGSkLO
cN2pU7E0qLbTx7MyJBG59q/2y9M0dOxRfjHnnSRQ0Jxvf5CG7MpkkwlxKbw6
tXF3twcNRp2P3teslgJzl398mzrRSuPyR75LYc9fIc2Z5VRc9Ak8pS9IR6Vo
94mpQipG7wkPdDLpyFORTTO7T0W2NfOxiyUd2jPcX2y+TIWxh8EGjRA6Vjpr
/nvmT0VsasGLpng6Uo0ktj7aRsVYj61BdDodY6UG/HEvKnIPLhX8U0NHm25K
kqErFSZx22/UzmYgUP4jv9KQrG8ZEQ3VYSDM745ZvTZZr3Y4YCGbgQ/HTxar
qZP12Wccbm9mIE+t3DdalgrWpMT9tQcZqLJ+OJ1JpyKAEy9Dj2Cgb/vtmRJi
ZP/am91HH5A5b9yomCxI9pfVcTUsY2D3bIuzb/5SMLY+p7CrgQGJg0YKdr8p
WHHbSiWpm4GpL2E///ygIHfwWfiySQZqNs5h/xmigGXqNDpLnIkZgwfkMUBB
wLFajxIlJqRVXqe97qGg4fmq53uNmLiJ78JXvlFgKvplwTwHJr5rey/N+krW
G58J8V/DxF+HJ1EfvpD4HvqfH+9iIibwgbPrZ7I++IMpLZiJsPDP6QrNJP7d
oHMr4on2u59n+YmC2Lp53dfuMpF5k3367gcSf/Itu7+UiZ0cH63d70n+qocS
zOrJO7r9fkZIIwUmi5RHTnYz4VTjIfe9gcT3f+n05g8T8+w3B9wleuyy33U5
8rlwPOZwWRHRDc/k/mxSZyF15bTgHLI+p/fp8gcWLHgJSum/I/oifVvm5BIW
YqnH7D6ReP6W9Jk8bxYYC14bmnykwM27aN2F/eRzpsV8qJ3kaxTund8SzkJ+
TdG2r6QeRhZNUiuZhV03/kaatlIw+jFr675sFrlfWzjNbRTUCXg8La0k8cRZ
O+s7KMjWmjFbpJmF8zvbv8/tJvFd7+51H2KhMGTTneI+Ev+Q2+sUIWkc4A/u
S/9OgeHL60fNdaSR80Qx+dgvCqSGFzUEQxr2njo3vMh5D8v+0KlZIY3lwnRK
PJmHh1u5rZsDpbH/y1XWGJmX6PP9Zg8vSOOjU/OiOUwq/Apizv+5JQ2zMsWJ
2NlUGFA6cbFGGvNn5OccmEeFlH7k5c9fpREfLmv8RY+K4ZUmo1q/pFFmmiJ1
yYzsfzvkxhMlGby6EZX+g0f2r9H5K2Iigzr5utJLLmT/8YYVK/kyeFAg1BW+
mgp9nsasQT8ZWOyo/LNyB3m3dr9Zb3FaBuMX/RcY7qfie9z+glOXZdAW6zS0
KoiK+98qfOXLZNBL1Y4Nj6VC77RPlSNTFgrCri57y8j6exLqMfNkYXrLzehm
DVnfkH+sdaEsvjovmqvcTNarU/T2b5bFtQXG4iNjVOiWp0Vfz5PFafXM5z0L
aNAR6nX/t0oOV080N2XdpqFstd7vwe1y8Mm8kCmbT8Oa+/sSWwPlwB7wUMir
oCF0zVTrkxty+Puh41bsNxraHzB9g4fksL795Of380QQ72l7hHJmNpwejbh9
y/v/XY1JpufLw89VesvjH6KIF/2EGa/kMWG9hN9LFYOut2LHaLM8pFme1haK
YvAQS5/XIKgA7grpzdZOYsjbWPowfqkC7NI9q1+miGG7ZG+ZwjcFeKqML3Ik
73K9r223BmsuxgO0jrnXSKAv+ebhTK25eMUKlNnaIwGBRhExY5u5ECkuo4bM
kIQO54MBfObCOKOpoNlMEqGz/Y54FM7FtLvn8c5rkrB6nSp+3lMRt+Ozd5hZ
SiFlwUyT3zeVYCTW2zZCpSPfe0fl8SIluGrJ7L4jTcebS+9Wz6xRQtirAwXL
VemYFEoOZPxSQsHbX36hC8k7uvvKpnh1ZRwP7rV03kVHCM/k3sMDyvj3SaNx
/A0d5r+24Ju8Cr41z+1ceoIBJAVe+62ugjLblUKHyTvH58RNieqrYPeu2uyI
WAZWny0vMeKqYKaqh4HXHQYOKalZntihgoPBLV9e1jBwotwqIWa/CqYXe+XO
/Uje2W1uv24HqeB1TJvkynYGEnJO5r2JUcFqlef9e34wUOjYZqhQooJQa38f
Wxkmng78itarVMFizbDEW4pMvLwgOcypVYHqu7CYQU3in5pt7/t2qmDz9/5w
RXMmJvZc1c4XU4WQ8J6KP+5MWCV4qC1bp4pf3aoJ3lFM2Nn4B2/eqoo3HemU
rBgmFn0Nbz+4VxUDej53Wi4z4aFTdC35tCqMXevOvLjFxJGnsnMG7qkiasB0
5bdHTARv0T86XaCKFZ1bPks+YyJCxLGJUaaKDWcvv2VVMpG44kCC5XtV/Hwb
pnvvLROPehpYZ6ZU8X6D9H1GOxPlUQP7EqlqiHqU7S36jfg3I+H6eww1NGOu
3Oce4r+OGV9o0FTDju7RnyLDTHSqLB7uNlDDrbNBjT4/mBio3Ojyx0oNrXpK
WlfGybsudVFc1UUNxSsa0iL/MiGcn77TdI0aNPduv+xE/K/Y2mdV/E1qKGfK
nmkl/pgl8Enbc5caOusEVy0WZmHOreHwPQfVoPe5Y/j8LBbUF1F7g0+q4c4A
1TaT+G2dISV+/Fk1CGi7zk8RYcEk1jwtPU4NUgK613aIsWBt6TLr8TU1XPyS
FiVB/L3yflMRtXQ12L4aKvGTZEEoS0EiPFsNvb8czz0g737XgCBj6JEa7DZ/
GH9NeOG1Vo+0e4Ua3gVMDJQRnri/uWb2oxo1/F5m63uJ8MaFlNy5Kh/VsFN/
hzef8ElAS6LKmXY1GJ89UtdI9Gq5kxqDfWqQ2ZiUzyY8Y71i6/zlY2qIWGMm
Ekq0UvRS3aJ/amB86Xh9h+gZ1caGShR1KNgc+JVGdBdF3vS0lDrsb42dP0X0
K66AZf9sdagZJMUtJDozqMt6mZo6DtZ9Eakl8aIfVaNARx3vHX1/gOh9v7Lt
55qp4+0oc8U5ku9K48v8U2x1HMseNyok9VjtCVrSy1dH/L01l0pJvXMztri6
uKlDgPkoPJX0Q6B78Yq8tep4+fYN05v0q1PVaLXCFnVkWR3GP8JHL9bLeZ7c
rQ6zvI8KB0i/z73v3LT0pDp86WrSU+R8/BlVW3Mi1GE1w2GZOIUFd+esHbNj
1VE+O+zQxP/nWxm479ttdXxhzKzzFSDxZmw+uPihOtI8Z+gM/GOiw2bR0awi
dZhzbz9dQj6n7+bJnAqsVsfXpXvHb/1k4tzI39CORnWEnKt7mTzKxF7djgin
L+ow+b3EYv8QExa3HlyUHlXH1XVd6x6R+Z3THhd/9I86Hq+/4ryAzPf0nGOJ
7cIa2BYXs+wwmf/KWP71e7Ia2FBjLPXwE4lXq3ebqaIBr+Z7kpcbmYgSk757
WFsDVzrF0r3eMbEipD3LwUYDvAO3bSJfEn7bd+TZ540aUN8ZY7Umj+z3wKuC
u1MDX7YGL134kIn0ft6r9P0aEO99y/5HfIvfJua7/WEayKLZH1FJYWLKLbNN
/L4GbpY4hA+HMTHbqHXaZkID99QPX3u/ggnr1oY/u4U0sVF0tanpUia8Iqp+
XRPXRGlWyuRe4qtufy0cElTVxEjXa7czpkyYxMR8qVikCX239WxtFhPOY/wn
S5M08WC+od/VKgb8U9iPjt/WRK7fmCyF+MC4JWYFDx5q4nrZlRMrChlouan2
gF6hiWe8KdWkmwxsc59KbhzURIPU3preowyE5OccX8eeh+yei3bNGgzc2Xj3
yDmneVgrpd2UJU98qETqgSfL5yEx80CnvyQDjK3ndqv4zsMy3WeK+b/puCa7
bf236HlI717+a+lrOooPKdru+joPX3P3aepsp2PIKvzfsdNa4MXs/iuaIoXv
gc7JAue1UD/TamgiRgoDT5nskAQtDKRoF309I4U+XvKJsxlaKDq/Mvj2Hil0
uuUIJb7Twhcjh2cz2FJo2v6ZVjB3PhoTlChNxZKoTDSUGcmbj/dXYkKFLCRQ
8Xk8P+DJfFS+W3rHUlkC5colq36/nA+ho+dDTlAl8Ow27/J083xMNzIecT+J
oyR77RyJGdqQXiavUnBUHFmvT6sucNaG8nr4UyrEkDT5SW9LlzYi4/szqnaL
IuHFqW+FQ9rwPH44i7pWFDGxukliE9roC/Y7t8tRFBF6J2m5oguQ2jK1K0tZ
FIc3anXOMFwAhXatOuNGEax8feByytEFeM8K7LjPE4HbJWXXsZAF6GRzZfNM
RbB08+tZ/HMLMH9VwfiAugjsp+YGDKUsQM2jd+M/hERgZFThbFu5AHceXHXZ
XU6DZCJTuEVKBwVrpK3DXWgQ2fq4WF9eBxMiu9/3cmiYZbJ17yk1HXieqXUM
MaFh6k1xq7aZDhjKew77ytMwILix6PBaHTAFZupN9lDRUyPq92azDmI4sjdN
P1PRcSVPU2W3Dt69YS67/46KJlNa7MsTOjhduuzT6kdUvNz2cLfsbR08TbEd
SbpARbmZh8aOBzrYs5N/tPoMFU+EhFtKC3Xg4jwgZ32civyrq5x8qnSQlTar
sYX4weztggLFDTp4Hyl7QWIT8W/mGfnirTo4oDB65aQHFbfeTanlDetg7naL
ZzqLqEhJvtNEndRBvObjrVvsqEja4XbBU0gXKfUW+9usCA/NvD0lJKOLuj8t
5ck6xJ/WueStUtLF5p5lJ79qUHH22sSODC1d8M+7Xd6mREWw5dJPbgt1yXv6
qsCO+OPSA5SwvQ66UM8fLJ4jTsVEzjOzaBddlPSMCDlSCH+NHP12f40uVP+U
vXlG/Lafnlnsm026OHdd2TWK+PHMHcN2A7t0Eb3lypN04te779wdETmkC6vw
i0tlCX+tV1Ny4UfqYrbB3iNdxO8nen365xOvCwcpqZ18wgONV2MyT6foIudF
vMpfwgtSzUvX3ryri203l5cItlOwRI4q8jxXF/69azzWEN4Icy8rbC/Vhda1
EzJCLRQ8v3hsq8ArXcwL8aZOE16Zemsmo1Svix+Kq+2XEp6xEh8pt/msiy3D
J5oHCe8cWJSxz7NbF62Vhc1thIeyzmxRPTqiC65Rkosm0QPlSu8u/9FFi9wZ
21LCU1ozmoIKZ+phcmds5h2iN7Nj9T5I6iFcKDnxG9HXjjl//jlbD/5nrWft
J+ubiqiRLHU9dN560buSxJP5VWZlrKeHw0orrc8S3nMzCexdZqEH/UWlI3SS
b9Re8wQ/Oz3YHoqf7Gui4OX9Ed75JXoovWRqL0N4Ungg4+e9lXpQHMopjCG8
ifk+N6u99LBist92E+HRoz7Ky/u366HB92hxCOHV/BtNgiL79WBmXS76m/Ds
aFvsQ60gPQRRvks+Jryrp+iywTFcDzNdulPqhynYtpYm4ROjhy7q1riFPym4
mfC8JOSqHkZtvj8dm6CgrTFwx400PQhXvfoxNUXBHKaFfFmWHp7asf6sEaZi
levoy7ZHeggdKkiZKUJFzWsfTcVaPRTGvW1dKkOFCFWl0bpJD+3nrP70zqHC
waH51NpOPailjjxuVKOi5IlLe8JvPSQLRitcMaLibq5FElNFH0oyA28allPR
NTK6yGiBPgJsdV9986RCRf/ehKupPhRCL3ZyfahISFdZdc5JHz2hHlPfDlMR
mizCoPnrI/Obalr+TSrKmsufzjumj7ufjK5rPKTin1zQHl6oPq6teRDQSu5z
QMyP6lOJ+pDZFfp8QQMV3mEtZ6bK9CHfUO01j0rDIc8tzXuq9Qkvun/qY9Fw
zuC7XnujPqbzWZr9KjSUfJxufN6jj/asbr8UaxoiY+kX7SkGCEtyf1UbQEN3
p0kbTdcAVdWWLZ+GaBh1nggvMzRA/LqxeAMBEUwVPjY+amaAVm8HeomUCFhR
vDMDbANMHpn6u9tIBHamq/Xeuhng7p4Pq0wOiSD59NFjsYcMcEg/rChXTBR3
h9iaSwMNoByYeECSvL95a4RrZwYbwNBQWyrOWBTVulFqB88awONckZYieb8n
G5Nfr0k2wJ/60LesTFG4a5bJKZUbYKhm7+nxFWIQe0HNS5c0hJWPIc/7sTgs
tjU2vWAZ4q2C+NY778WxSfS6QNdsQ6ToHmyZOSyOYpeFS1TVDfHzWn/GtKoE
tn7c1ZFoYQjaEzOBunAJlPXW0SO9DRGQZbGS6iGJQ2JXd+/OMcS2vNmq949L
4eb9bbGRhYY46/q1NOesFN66mhXffWyIOdLbCnMSpKAZ93Zm9wtDLKGX3EnJ
lkL93BlXN7QY4pd7W6tSlxT09LdWuc40wkrLY0/Yi+noXGaoZbzKCBS9qofH
RRiQsBxebelpBK2eLzHJ0gxYKD8IZ3sboWGgPy9dmYGz33X6F+8wggj6poPM
GDA6q3V/c5AR7lJiPil7M3CyXMkkPs0IPumPBT9mMXA3o3VzUqYRwmTjTY48
YqDh4tW461lGqNwkbCxYwYCWt8Kv+4+M8LTOXq7kAwO1/2SKX7w1wuKeZN/m
Pwwomktg4pcRrkv3/Pa3ZYKv+MZv+q8R8icefzHnMeE/MzJ15gxjJCdW6rQQ
v1RRTxNiiBmTOja8fubJxE6/mZXaysbYt/kEY+IQE/GryscNNIzBVBpRzgoi
fGd7ap65tjHkr69cwwtlgiUuGM41MUbGfEMuhfDZo/S/iz35xsj9HqDZQvxc
Z/SjYxuXGiOC63f7APF7EoeO3PN1M8aY1IvtA8QPbuT9ltjvSfYbCO7xfcpE
pG4B+6i3Mf7FBFnuqWAin3XA76SPMZb+Fplyec2ESMePd1F+xnhYNa2cUk/8
3OvsGbH7jbF71QNVyY9MrM/aa5x4xBhGAYGtq1qYyAoair0dYgxrbffm/Z1M
NPncr8gMN0YWM6pqEfG/ws67xrPPGcN8Obfhdz8Tq+f0r3qSYIxjVSrJX4h/
HnamN+++SvoRseJFO/HXZ06ar1e8bgz9y/tvPvtN8us6tTkwwxiPr8jLyU8R
Pzn7brfOQ2Oo/V5+4iLx798W125vyTXG8lk97J4ZhOey5uxdWGqM4U079i8g
/j+zw26sr8wYIf/8KuVoLHBlth1MfGGMpjnT6h2E35r45yedqo1xZXXsyQjC
E/5H8wInao1R59f65n9+E7nfLJDeaIy+18V/9xAeSW0TDFndZAy/DrMZ9wmv
WDC1KNQvxojMi65/SXim1sE5oqDDGPPkzLc+JbzjeyhAfGuPMSqlXufGEh6a
vpsYLTNoDKk5CnkOhJfiPz9lVo4YY3qH7sZ6ovWkuuP3jxvjkYJZgQ3hrUo7
cXmNP+T81iQ9DCF63X7jqw3TZL9TE4v/57extDXKIcImoNrNDvtfRzYF3TCm
mcD07MTm00Sri9/W7BA3QVna6w5boh+xq9MvMkwwrjk0639edPMf1bGTNQHv
9Z93jkT33ZR7OKJgAlefAqf/eTP4g61xqrIJAovkA56TemaLbMl31TDBYgvX
1dWk3ofWZy0FtE2AtzlTWaQf/D1ZJQ/0TBCcWOcXQPrVlvqBvcHYBNox24uY
pJ8HG/6VSViYwMRoe+d50m8Jijqv1NoEBrThqR5yHrctF73axTHBTddFskrk
vGx3+i2ZyzOB3s5xayNyno3J8W+rF5nAY3PKCdWZLAgLdzQuWGECgU+n7iaS
eUgyo61pXm2C2tUTBapkXoy36bdErDPBAt8OwzDCcxtrjn7t9THBoc97KvvJ
vE0KXN9yeYcJkv3T6X1kHi8Yv+zh+5lg0DVEu5Lw3NME1lDaYRM0Nokay/WS
+a2y8l913ARC8dGe5wjPDf3z+jnrlAmSyje/+Ep4TnHTvT9bIk1ww4rTrtnE
xDFdHlX9Gqn/iVq30ityn712nq2/YYLSmAMNZ8uZyLh4UeLUHRN4Wv5U/vCE
3J9frayvWSYodrpwVCyf8GTZQZWUctKPNaYj44TXhnVuK+e9MsFKmd/oSWQi
7VKD0usaE5zXH3pPBox8Dhoqjn00gd10Yn3bGSbGZPvl+YPkPEtPLz+7k4kH
u9azhqVNkVJerbVNnwmfj5HMmQqmeC/w/IL+PJI/9xFDXtkUgiXVzY2K5L2Q
k6Pba5uig33D97k4E9ufvxNPsCV6k+4MnT4GNGc7ULDVFOUKs+ghVxloPbVv
lvtOUzg93iSzL4bw3ffUmdv3mmKy/sNnx3AGhMunhGKPmuKfsa/bzQAGvu4u
FOg5b4qo1lgfk0UMJJcvmDxfaApT+xgh+ggd0n6MwS80M1x5GT7RZUCHleYd
22QJM5yMifpho0GHV4tNtCfTDLGJEs8jZtNxl7/N+NMcM5QVmQdTZtBhq/L0
cJ2+GVKU5UcS6qTgW7drVoW7GVKXfZs86C+FYpNXSndTzSBTu1ZAy0sSX/rW
7/W9bYZDkWGvuhwlIZw6VqaZYYbjKjFjGfqScBZX9rmRa4Y5dvOrl0xLoOPb
gcykF2bgLaD8nE6WgNgldcvzg2Y4WuB5satNHOsngtwCLM1REBrnsCNADDe6
5yon2JrDV2ll7iNPMfQ0Php8xDVHjLupqJGDGPyzf4UJOZtDdnetfayMGEJ3
7HlycaM5Pq2ydXd6JIoHn9frZJ01x6lFl1O54qIYq/o70RBtDp71xbfev0Vg
VZz44necOXIGx31yO0RQHv9+I1LMUaWXpztZLIKPLs6X3+aa4+2ayypKO0Ug
UGYz6/tnc0yqtDoEfaLB4WFzPb3DHHEK3lL2L2mISD6catpjjmeJzrecCmhg
Hc2zDhw1x/UTO4Zmx9Mw30R3nxjFAsN/hnLbV9KwW7UKBmIWKNnkFvfEkYZc
qW0SK+gW0Lu27GiHBQ22gzfTryhYQOn17afTCjS43Z7Tpm1ggXPdH7clfqPi
UmzxPWdTC3xcolBe+JGKluDVR/2tLBBG67ujUk2Fz4ZYmWJ7Czwe+abQmENF
xlKjzs9OFqjZ5JimfIeK4YW1WYIuFujaEVNQmETFETmxpU5rLLBd0IRdG0r4
btZd+V3rLWBdWpfoeowK4Z+OPdGbLCCu0c1V8qfi3LtTpz7usoBzmLR6+noq
bkT8KdoabIGRoeyhwwuJn3189uK+MxboYy5bmGRMhfaIwo6gSAvc+b6+WYzw
W/Yq6zmX4i3AWOvv0DSXivGI6rHrVyywZIKRbC5LhWWp55v7KRaY8Xa5b6cU
FU/VA49X3rWAw7K8JbozST6rxVfVPSD5soJbXk1T4Hj2qn5rrgUWJdu9yp+k
IKJUl9pXZAG/JUMOY8Tv14w8bvtZaoHgRauCg0coYGg4FwmWW0AqWzHDe5AC
99WtF8RfWUDrdUnvhV4KEs7u3j67xgJtPkc2M7soaCmdstOot0Cpr59tF+ER
5dFzCoYfLQDP0EsibRRs0lAas/5sQd6nvZEnCM/cXv2gmv/VAtrcbDN+MwV9
Z9m3VnRboJgSn+lNeEjvydtArwELME8YC74hvLR3dMPKnSMWOOa6wz6C8FSu
xrDeoXEL/NbqDr5MeOv36hOUkD8WUOTNrpwkPGYdKdV2XsASJgxr1n2ig56k
FF6ZaYnkrmV+OUSXjRpcSBOxxN1B9SYRsn6W5rNtOZKWuK3u6JxL9KI1y+ye
sCyx8jij8gGJFxXZLl812xKlGunm/0g+tU/2/nivaAmL9p9xSSRf1g/B6q9q
lvgWl1kbRepZrXnx5nctS7j1L2qoJfVeWaMaOKlriSOSsyO2kH60Rma7zzK2
xGCi9sfFhHdVn9rpMSzIfnEbUk+Rfvr8qJulaGOJ3Ze3VIgRXk7X3PRlvp0l
XsoXKXeT8zCIOhXNWWIJKdmlX86NUxDwlLlt6TJLlDRf7V/7h4KCHzc4a1Za
wk7e6+RhASpsPcpH/bws4eAVceiWKOH/qBVVx7ZY4kDvo205dCoqnnbeCNtu
CeFV40J0OSqWzJvpnhJgiRyJNINiDSqiPeJ0Mw9bovhEl+VMXSrqozRmFR63
hFJ45adkEyo8xhwK3oZZIrb5z50SeyqS570/3xxliflMPzMspaLdw8e3+6Il
JGVeydBXUuH7LHT2dJIlctuGt1/2pSJzTGZU5Lol5Mcvq7uS+zM0L+21TJol
Op50lLiR+3Xg3IujelmWiBg0GbO8QEXIWmrrugpLXOC0loeUUmHaNE1lvrZE
zfPu0sevyP1a/cv4ZY0ljAM3l5s2UuG0sivc6KMlvkRFrm8foEJiWbkppZ/0
u9XLTUGJhku8E1EPpazweuflowXnaOBXHCzcIm2FrNmTl+9dpWGSu6dDXt4K
kUvmnmnOpMGTs97ytJoVjgcIFrVU0aBsbf1tjZkVEnW/ndwiJoK7hr+thTyt
8DI7bIBxSQRrHw5tLfSywoc5/HJuugjE9Lsv7tpihYVuKY43Holgj877ng+7
raD+SPpNf5sITOblxmaetIL2c/m2aF1RlM7xG3BPs8Km3oGc+BpRvKP0XLkz
aoWn7YKeadriuF7abff8lxXWZZTmOHDFEbC/u/fzXyvUKszWEfAUh0xHlzmT
shDp+aqnK6LE4VH6rT5QYSHEFi+o2j8qjs6ADtHl9guhanzBPPyJBMbbW4/+
i1uIT1MX45MNpPAioVVV7spC/JUrHMmykUKCS+sro5SF2EztrCtbJAWrx59l
fe8uRFmQl0TzZikEJbTk1JUuxNEn/OfvCb9RXZr607oXombPYHLotBQUShrX
ulla44i3VappOZ3kY+0uY2uNK3vEI43f0pHw9IZzk5017ngnclSa6JCp2MvZ
uMQaXfT206+H6GDUiM/z32CNHDHPDid5BqhtDqMXTltD99Pr8PQdDDh+zex3
j7DGyje3Lx/cz0BoJ/Pb7PPWGI9uvq4fRPxDb/uH1ARrNG9ocvC8yMD0SODj
rAxr1E4HHEkuYGBcKD/s3TtrXH13pvj4PwZMZ80NjntvjY1mk2srZjIRQA05
uqbZGkINSn3DxM+Mirntbu+0xr/i4js/5zIxKP19+cgva4Tx6/vuWTOhI+e+
NO+vNYLtRzVZ9sT/yJfwDgvaYEorRWXdYiZ6FCMsBUVtcHXPHef4NYTH5mkq
0RVtsOdJ0a3kACbUtKPkGlVtwHwZPMg8Svynzhj98jwbJN/Uo2w/ycQXgzJh
FUMbzLGwrSmIIv7Pcn2fgb0NDucnPaq/ycRs64qOMb4NOLsdrjgR3lttq/O5
cKkNEtL6byU/YOK93eRbrLJBtZnT8W9FTLxbHJ/nut0Gp8/MWNxeTXgwZqjo
724bhFsdyTR9x8SSJn7pnX02uNmUbbCtkYlK3z+VAoE2sItroO/6THjt4Yqq
zJM2OD63ZL4N8bOcX/ferg61wYqnm5r6Cd+VnPb6+PC8DfpecMM6Cc9NVBe1
eMbaYJP4QSc94pfNWMx26mUb3DPeuGAl8dNZ1yt6va7bwGr0/Tc24bnvvYrf
xdJsUKB16Kwg8eM6hodGCzNs8NJoxkDKPyZuP9H+I5VnA+9XaSGHCM91zAqZ
Liki/ZFmxjwUZkHZ+bPQtlIbFM2m0ipnsbA+zowq/dwGNtT4hkIqC1dazos9
e2GDA6fHO8MIT3xU65XaVW2DfVbntM0Ib8jssJOe/c4GDR6D8U/FWViefWV2
RaMNlFRq52gRXomeGJu7t8kGI1B6uJPwzBs4q879YgOWy7DDOcI7ImFpmq86
SH+UQhsiCQ/x3wos2N9jQ3zwsuW+hJdOy3joqwzaoDhoqFiZ8FTZuhzjNyM2
0M3RnZlPtMAtMYvD4zZQ2DJLV4vwmM3AFmuNPzYQKr+ud5DoI8ZP8G7aBu5J
HpQbRBcckXMIFLbFsj25eRn/896zvU7zabZk/y2WF4g2olUtbRS3hUfDspjl
RO9xVXc7ybDFcoPIilESL/NS4EpdWVssFVxZv/t/vmt97/FJwRY+XKVnL0i+
8zQNNpxWtoXQ2tDYf6SezbvCNxlq2GJv56oVUkSn5n7d+nm+LVYdPkcVIPW3
/lm4M1zPFpSdbsXVpF9zuHF+psa2SDs0se8A4bs1Ed8D2s1tYbZzFucf6Xf8
O8fDUdZkv2daet6iLDTIpQZacmxx1dja6TrhO+e05aEXFtki8mUQr4Tw3Nnv
mRE2LrZYBCyKE2Lhpems873LbTG+jv5ksSDh9/LCS5x1tnC0r1+87C8TJ0QZ
SYPettjnlXIuZYKJUrcdKZd9bHFptWnCm3HCT+1z00f22GJgbO7GZ8NMHNA6
eO9qAMm/JXhl2CATOXtqs5wO2yJ7c+1h3T4m9KaCi1ODbdHWVvuM0UHur0JP
1bI4W4TbrX6xpJ7ES3RasinRFh1VJTvu1jDROjujOuCaLfhlq461E75LkNv9
5lK6Le4fvXmrhfCcmMxYzefHtnBx3VohRu7vtjh3l6EyW4y5RO1aSO53Javg
rcBLWwS1tuo7JDNxknmkVq3OFl0J8uN9F5gYlxKo29Zli/xph6DQg0wsj/Z2
O9pvi7Bnbzpj/Zh4KPm8LnLYFpssm/ac2MbEDonQ+geTpN6NdTLDHky0iYo1
/pRg47P1/veW5D17PUvu40lzNmTFzb6W/GZgXujh1THWbFy86ja/bIiBkJnN
H29y2JhxAA/SuxhgCyd/erGYjb9t63uVGxjIFVRvFvdiw7bs1r7ie4TX/uq3
Xg5jg5G9ecvwWgb8Rx07sz6R9b9s41zT6LB5LFWws5WNBSvsxA2T6KCGfQqf
18HGIqaiq9AFOpLn7tC/OsDGwR9bnx0/Qscr/rkjYdNsfHEKsGxZQke0y/aw
BwzgxL6Y2RFDUui59VAxlNhTR8vsiTP6UnAWlQ7rsALM/Y9Y+apJIcfv8Ahs
gA97G+wcZaVwfKFd+R8OsHpOceasKUmw3tVv27sY4KvnHJtKkgT773iu53pg
4bflvBfNEoh3s1lsHALs+Xm+MnyjOMQabvk/DwVSw4buZzqJ46S7ROLycKCD
Qs3tNxDHztVfevadAz5eD5YumxaD3fqTobkJwFWO4UR/shgGt1U8M70HHOtt
HxPvFMXGft3eigfAtUwRuu8bUXzcGS+1MpvkZ7PzwWC+KMr2bN1woAB4t2ya
FRQhioT9tH/5z4B474yz9caisD+51MLiPfC09bPQzGgRFM/I3/DyI7BRKdrp
xDER6IconlndDJhxQvNMtolA/sxQ46E2wKO4fe4SrgiGIi/sK+oDDGILjiya
pGGzxGSi0yDArulZcrOHhqbzG8s+DQF/2oc4Nh9oKL9oTJ8cAzC2c5N+Hg2J
CY33raaBL4tcE+cF0CAlb/v+tSAHXBFWRtRmGk5fuf3PQ5gDXeOX5hbuNPgl
H1xylMbB5bAfNuvMaeDdnN33iMnBMa/Oe7+mqCjRCKYvkeFg1HDS++IIFYZp
fRYtchysqH1teaCTijl3H535O5eD3W0L9ipUUTHyYJ2GjRYHkR23FPuuEL+4
nO32TJsDE8VlipLEXzb9Ug5y0OXAbDDI6zjhvXJ258elRhwEhj10sSH+tLCj
YmadCQdRJ2gvooh/vXcmzWilOQcyQZHS2huoiH+7PXK9NQfpwYszHYn/Pbtv
SdFXWw4E9IzSXhF/fEJWr8uHw8E54wutCdZUbNswwt7D4+BZ7D+eMvHX64Xq
d/7gc7A97DLjE/Hfbmm5lw8u5sBlqtylTZEK66GDP4JcObif7GLUTPy7Qcwa
ZeHlHIh9eLrmLfH3GuYLl4a5czBxuW2cMYsK+eY5R8RWc5Cs/9fuNuEBiaCp
29EeHDQ12AeEE14QUmurZ63joPXqm8clhCd+Vz4TuLyBg/GD4S4YpaBd4rRH
6mYO+ObFfywIj7zP9jmjsZWDvxObfO4TXnm9kp+bvo2D4K1pRQGEZ55Mzm/X
3cnBKrHH0pGEd3KTRSWyd3NQ3ZdzaYzw0B27QSuzvRzCgX5r7hNeutpVs7V4
HweH/97dW0R46mLEw1jbAxzk9g39kP5IQajexWdlhzhY8vXq8HPCY0fq9n3n
HSUXMv1bwHPCa3sOuCtUBXJQHvYqgkX0ZnlzvssJcv69cywLCO+tLpXbXx/M
wQGJkFMZRC/dOJm66jQH60f3bR8h2m5WS03zGaI5Rv1hZL3Z3cd/NkRwoLm/
cXovibfA+ZpWZyQHdZIO1zI//M+3J9x9z3PwatzyscX//Be/MXjgAgdbBm0X
yZB6aFb2D/xiOdisn2XsQOqd+qzRMhbPgciCZ5sqvlAwepJCO3yZA/rafc/i
CS93a/Sa/rtC5g2pBkXfCE+/er3xZDIHAUcmL+gQ3q7dlXl+ZioHDYKzng8P
UFBOP1cSfoOc33G15JmE14vy9vSK3+bAqyxycjvh+ev/jLgyGRzscz8Qokn4
/1Iqyy/xHgfLph+5HhOmItJhPEnxIQc3hpqbVUSo2B9VNK6Zx0FEU7/TWhkq
thteUcsoIPGvlGR/n0PmsfGYq34xh7yvul21alTw5+Ku+RMyb31v408Ykfm6
V7mO/4oDdqrmp5DlVFSONxunVnHwkHepo2ctFXsxQpt8w4FndtTK85upeFmv
kJ9Rx8HkCWnH6wcI3036SUi2cBBUUxD54SoVqvahnVtbSb43PDR4d6h4E3Wl
+GkbB0UL68+NZVOhrlLp4/+N3Lc1r9dLEt6rc1R40vidg6q7IfZGv6k4fsEg
Tm+EA07wm/JYYRrmNzvsOPODA+E7mT+M6TSc2O0na/mbzPP21Tc1F9CgF1ex
J0nQDoWJH9/VetMQ8XWP8iaWHRLzZNrffKLBTOf0+CMZO0jtLj75vJeG9v2J
1azZdoiunUP7PkGDBa3iUOVcO9icd0/4Ii+CLn35d/Pn2cFEOK1ffYMI7ALL
Tw5b2iEkNHVX7rAIJmRndwRusAPdYvB1gLEYcgONDtI22sGiN8k+bZEY/DoW
i8ZttkPS8thb095i6Lp/3Dhzmx2Kf+7yVrwghgaHzlNN++wgV1i5ZGJYDA/3
PVA3D7OD9rH700vyxeH71sFn+KEdGqb66/e5SkLddMPk0Rw77ItqKgjcLokv
iYfOUfJJvV/7YqJCJLHSJyNf8ZEdRH4WiTwqlIT9PynK0go7rNU16LgkJQWl
BS1p6Z/skLGi7XjVISm8D/Xv3TiDi51ql0PO2dPBv/hE87kwF5KvH25RcqWj
+KrYZjUKF2XvpeNurqXjWu7t1g5RLjr9XthH+NPh+7WpfrM0FwMzFV4XXKPj
jw231EeLC+4+abr9Lzp2O0X/qdQmPxf5WdYnyEDbis8W83S5GIpKiAkSY6B8
x8GcbkMuqr43yPmrMHDucsYd34Vc2IfQovwWMaD8kxmz3ZmLWWfouiEJDFwU
8K597crFGrMlcl9TCf+J3RdfsJwLzQVnL2hlMNCryg/rX8VFxN+DnbseM5Dt
eixwpzfR0unm79oYUPd8VVy9iYumsanC7b0MxG+V+a3jw4XEaavFfSMMHD3+
0H9wOxeqX8MCEmcwYZ/ZuXV3AJd4cIs3+apM5BcY3qo5wMVxUeOyQ9pMaD0/
/lXvMBeNUXdCFI2YEG+SWzcUyIVH4/mNLA7hMcpSN78zXKT/EHG+vo74vU15
1v6JXFJ3WIoU8XMeF44GVSZxsb/86+aGeMJjTzhl8te42Cj50u9wEhMGCjWO
z29w8cd0Mtknjfi/ui431j0upvOuL335iPCmwL043wdcONXUsy88ZeKT3r6P
JVlcvOxdxrKqIHwWMb1uSz4XhrfLKrSJPw22k9uW/4SLsStUo5BWwr9+rRki
ZaS/NQUy/K9MbEm++X19OReZjaqP+74xwZ80CKC84iJ0X3191QATVlq/8tdW
caEYbE77//uXC1Y+nnjwhsyLS3yE5g/Cl9lOQavruNia+YUySfhOoE2yLLOB
ixLuwLuHhO9GxN8LC37gQt7NMsRhiomvC5Mc3T9xIf7mAbVQgPDAto0R6c1c
fDJdt4hK/H7lJa03/z5z8WRJgKkZ4YGCiu+Sbm1cnCheWsChsJCocjRuspML
k2M7rEYI30W6cD46d3NRJ6s+J47wRmAgReFGLxc30sLcZQiP7M54s+5XPxdR
YwWf/v97lNenmJTF37n4+Gki6SHhOzeKR8e1YS4OpD+JfUX4hmuqrDk2ysXm
0JsFTwj/mGzq8uX/5EI2b9e/i4SXNC9kZiT94uJru8gGLuEpuSf+34cnuPBf
F//+/+9D0gYtDB3+csF3cd/w//clJ+Wn912eIufRWvAzmOgBfkX+oIA9Xjqv
ufT/9y1bD5yd4AjZo19WgJtO9Nuby6zjZ9oDg1d/nyH6aZ1sUB/FHulPXIq4
RGcLtD6zFbFHSc66My0k3k29m8IxYvawk1jo40Z0nOd2x24Je9yRCfW4RfIN
jTCIWEi3x7EhyvZGUs+hwvHq80x7dGzOvfKV1Lu9q0SyU9oeSlnpv6pJP9ay
TrlZyNlD1NzgTCzp1xI7p7hIeXvcMypeYUn6aesn+bFtjj1ebOjY8Yj02yC5
Ud5UyR4n4v0+yRO+U6m+si5cxR5y610yVhG+Y0x6p3xWs0fO/rjhveT8hLW0
Ogw17WG6/ETRNnK+4+7fNUK17LEkIUCWTc6/+1Sub5O2PcIC/80ZJfPx+gu+
B+uTfBYW7B4h81Q9X3SIZmQPnbjSw4KE997saxyKNrFH1ekdR3t/MlFL2T6S
bGkP7wXTbZwhJuqWmYxqWNvjc8n4mex+JuqvTI1m2tpDcDI74083ua/6MWPF
XHvILHgmINfGxMfD635yeKRfDnEn+5vJ/Xo+b/wl3x7zzfUVEz4w0bKq5Nf7
pfZYUXbFI5Dcr69B3yZHV9nDzyxVOLCYic5XD/4c9rDHzuvzAhXzmPjGPPJX
YB1Zf/ZYQuIDcn/TJKYkNtrjB8fzkhrhv+9vzQUX7LSH3o52jaCzTEwqRVA2
nbDHF5ZZVuxyJv5uW0HtC7ZHV9ex0H+LmfiXo0jbe9oeP60lVB3syX3j54gE
Rdjj6PLYzr0mTMzyaxG/EmuPU9b3ti9iMsF4qseqv2OPi+tdFthVMcASmWB5
ZNhjZVZiUukzBqRXPJduv2cPN+ldDkqFDMj1rJIdyraHjUpq2bmbDChKnZQX
fWyP2fvvORkeY0Dbq16Z+84e45Lr37VqMvDV5d3r5Hp7MHO+NUTOYSCR/TZg
stEe1/aou2kxGBBVqnqZ1WSPXQLy8+b/o2Pgc5mfciepb+lKD886Oh6szX76
b9wef8zTnjYfpsNk1QWvwjkOSFlVqjz0RAoDvPMiLCUHbP9xyImSK4VbZlG5
e1Qc4HSymjf7jhRkZMKp8zQd0GcovVEnWgq/Gk48jNN3gGCX62V5LykUu/kJ
7LNzQBRl15cuwn9sZ5cUXV8HTJfmyk0ESoDqsYxast0BPhJlHMvNEqjdstxv
0S4HdIcYCEQskoBX4Cps9XeAUXLuBm9ZCQRnbmhLOeaAkF+dfsLZ4igX8VNm
XXDA6cRbRtP9YoiU8Q+7HuMA2UmFybJ6MaxQDRg2iHdAruf9g2mPxPDN8tDT
pVcc0Pp1cv/7s2KYte2E15lbDuDta1rZrSsGpxfRKZNFDlh4b9bO24dFwai/
SA0vccD74VWfujaJoqk11k/2iQNO/djwZqWzKLaPJ8Ck3AG/1VqfvlQTRaRG
atuuGgd8Z51OF3sngppTWcrtXx1wTFzIvtpUBPHnc8L2fHNA0oNntb5qIlh/
JW/4Xzfp98sD1Rw64cPsoqfygw54q9c9mTFI+O7rM68VvxwQOddBcn86DctR
l/JClAeHvoBDfro01I1QsrUleLiQuN5ARpkGtxs2z6OkePh0SiNvgkGD66z0
b8uledC7Ej15dIKKJdVB2m2KPNx/4l9zmPi/qsC8hVwVHuqcxtzlS6lYpN+/
5LYaD84KWgp/iV90urhyz04tHobkVQdCiL/krdbN/W3Ig92VUeH8/VRU0DZV
rDXhwSQ3qmv7TirsHyW8LzXjgde5oHPTJirsFIUnQhbyEON+e7+aGxXP3lqK
9Njw4Lkt4WafExU4uUdhMXiweJGj8YtDBbuzyYbuwENZymfLduKPS+OkXAIc
edilFL7iyQIqbB15Xh+ceBjXjqntUCc8dzcr+KozD5s2fG4TkKPi0druGIFl
PCyK+tkzQfjOSnzurU3LeXgGOSsrMSos/MJezF/Nw0BF1qkLglQUqJR+jPTg
YfPZyeY7fwm/1P/oHfLkIcHruzX1NwV5IfP/uG3gof+kZu2DHxSYmG0Qy/fm
QUcrp+TaEAU53bFzZ2/mwW2+/LyP/RQYXX6td8yHB85Dd8M1PRRkLxLAF18e
7EXrJ1UJnxj+NV1mt4Psf2Fviinhl4f3dmy8tYuHlmsnrS8QvjHYkLqP6sfD
4YznXaaEfx5IfQjZ4c+Dwa6tuWqEj/TKxOJrAniIUxUt9CD8dG+fXZrhQR4K
u4oFmwlf6WgcKow9zEOnynDyTcJfGe/vvfp1lIdDUhcSCwifaYd1NHkc5+GH
1/BfJtHplrMHHp/gQbG3uur///+m1e/8T/kUDz7+y0TSib6TFCIRcproq6yi
dqLnORcrdZ/hIbFF7v0msv729JDBoghSX2i1pz6Jp5mlYXcvkofgfzSePcnn
1sa1y6XO8xA2Kht2nfCoOuvC5n0XeJAoTpdZ1ETBjYrK/e9jePj66MtXqxYK
VA/+DbWMJ/357dgc0EpBqpZRQlICD163W/t/ER5WbtqaPp3Iw89OiannhJev
nb1avPEq+f2wnN8fCU8r2tRXVVzjQfmv7FMzwttzU2y/n71J5qcl1LKa8N6c
gEHhjts8HNeMqR4kvCfPT1KwSuehtCj6/YpJCmSGJ/g998i8P/iSOypEBav8
zgb2Q5Kf9Gyz+TQqmAmrDsRn8yB5WSbspgQVUsi7YV/AQ01vfKuvPBUSrM3F
V4p4MFyzKzBLmQrxHsa70UdkXi9lq9jOo0Ik2m8q5SkPrwU74lRNqRBqW7Dm
3yseqGUJO+krqJiR27RnRTUPWXkVofs8qRAICw/NqCH5BtCuy26h4q9+d86a
ejIfQz/vqx+kYjzoukR+C+nvxK2dTslUjC1fpiH+hcz3+sO92YT/fswTsN7c
zoNKUnTD2hwqht+u28bo4mFp3Z/g7eT+9yrNLt89xCOfc2vv+BH+6/nxoqli
hIeNsyfEqwj/db04MDJnjAeZPvlKb8J/X/c0KFb95mHWzepDdoT/Wp6cPzxv
hiOK/jw8VU747+2GWfptLEcseUZP9Sb8V2Oc52Au6wjVq6ntToT/qimbPc/N
doTrzw2lPoT/Xj54Fm6t6IgTi5/NtSb8VzZ9rDNhniM0z8+vdlgvgrxrPy4v
s3JEXZz9PLchEZSfv7272doR/dZ/zjULiaIuaA13C5v8vjb/5iU5UXzf8GTg
kL0jgguPRdy0E4WW8ll2irMjWrxMSiYSRJGYovrt+0ZHiBkmbXq7VAwnUpcZ
RJ51xOKrP+Y/fSeOxTceVFa2OOLyvzjvj6elIGUZb6/xxRFGGQc0Oy8Qfqs5
Vnaq3REZR32/9F2VgtekUym6HMEeyTrVnSeFgGWdecVDjvCrvfb3wjcpJE/L
3bo/g49NRw0LXLh0jKwNPhWvxcenOkPDlJ905I/4Cv7U5qMn8vELjgADx864
BC3X5aMtWvj2OxEGZuXMOSplxMfUPfvyYiUG5EUK/CMW8uF7/XXAHT4D9oX9
3sed+ShyGeffiGeA5lz3pcWVj6V07u+pawzUdBSuW7icD0nXR77cdAbWSIau
+b2Kj5vvix1OP2Jgt4/yMn9vPjrm0LU7Wxm4xHKHTwAfOrdi2FXKTOysZB/7
dYCP9kzeJuP5TNgd0i4MO8yHZ+5g2hFDJgaap/UzjvNxhy1jc4vwF27cVRoO
46M2VCrY24sJafe4tSfP8lE92+t80VYm+maduMQ4x4eClp/x991MxG13lzSN
4SP+Vbj0wDHyc0OB6cNX+eg/EL7D6BITTzr6rERT+PjtXO689SoTsXGNB5Ku
8zFzVVjigRtM2E7c/V6axsfifep71Yi/Y2bEabve5cN68mLw01zi9zxP+LRn
8mFxuoRmTvxhzFP3VqFsPn5ui7v0oJwJX3/Ix+Xy0aTkbZj1iuynvmClZgEf
x6fUt54l/rLnjEANv4QPWufq1pfEf1q7ZDyOquTjewyvZWMPE3TB+AnFV3wM
/j2xQJ3wWlf2CdOHVeR8dfc/LCH+N1pm5b26Wj7M+lNf+I8T3nuJ3k31fOQ+
kGRFE/9sdWSBxs9GPoSCb4qE/CV+9bPAVdlmPnY/nhM4JMhC8fn+j3c+83Gi
+sZTH2EWojnvWVZtfOwMumKTO4uFLT+eulZ95WNHCr3lA5UFq1sZkZ7fyP7e
L06/I3wmuSr+5WA3H1X2RpqphBc6qSeFg/r4UBk+dpdHeKKoeAekBkm/R88I
lhHeOLdz5bHUIT7MD/YpMAmfbFLkFBqN8qH5dbTfkvCLRe2CsedjfKzcmLbF
jPCNRLCMgfsvku/OyuNUwj8dxoI7/6vhzOOh7N4/TsTMZJ1bolCIJFlKKluf
IrnnnlvSSClK8WhTyNdk64mU9EgbKaVFq5I2CSFLsqRUlpQktAmlSAuN3/HH
78/rdc95nXOuc83c7/frnDMffjvjvkGF6Q0S577vuiQeIvVX+HLLdOJPiSmN
HZxhZ/jd/Dh3J4nX0SUTU6Vp/JZLShg5Pzln8OrKabI0jDfa+F0kseK1oykF
cjTi0V8WRuJ27+g6lkvjy6XEK3oj+3Mqm5Vbx9A4tS5J6yzpL6F0GROoRGPn
XeeJP8j4fELmx0mr0vCzuJynQ2IrQ5OywxSNVWvW92uT+Sg0qQ/rq9PQC//5
8jvxr7Z4aZs7GjSyvkSEppF8WHn7RVpPoJH/Z6WVAcnXvhlVhfe1adwbWuQa
S/L5Rm76sOMkGkaVh+vzSb5nNB9EtR6Nvr8GDZVkPfZc749ebEBDsjzaL4us
V/Ou5WX1U2hc/JyXuomsZ6zJJKdWExqy54cWBwwT/5GKjfM1o/GmjRp1i9TD
9IaPlZ0WNL4mTCp8QuqlMeo6029FI8EsuOwg8X9jN2p/2FzS/pQza9VLkfea
+InEhoZPv6VXNqnHKbX2S7jzacT1RqRZv6cQeS79cKIDeW5XruHQRnxNLFdP
OdEwfya5PrmFwvZJT5bpMDTGdn1u2lZPoTrIa9VMdxouPx/9dCqhoONUkpbr
QUN1YPQ07QIK28YbtNp50pjY99+XxzkUtMq6fZxX0xiuez50/yqFALVIf68N
NI4x9eu6j1Ao/dR6uX0T6e9Cum3afgrqhQ6f/bfQ0LJuEBvHUSjyGxMQvI3G
aV2RZnMYBZW7qcFxUSQffJOgk14Ubq/Ii7p5iMYvqVLtVh0KHFPt+1ZJNEbp
m3qJ1SmsGhUtVXCURr0SnTFyvkD2qvOuhyfIc5djRXFDfCwberG3+QKZj4Fn
9JImPn6fGjgyOp9Gq66V4/l9fMhqJu5YXUCje0rsiSnRfKgcMdiQV0Ty7xo8
PlnMh2GcyD6gjEajR0eLmS8fbltvfaqvoTGvZ1t1gC0fmfO22J1vpdG871G/
R6cq1rx9/2HBaAFspc+Hb5qtigrdhrk7XQWY07JDtD1EGe13A9sVlgpgM8F7
cI2nMiSswn/H3QUIkMl0dIUyLMMdXt/yFEC78H9dTgrKOPP85o73vgLYKXvf
uHleCeG7EssEYQIoVunf9W1SRLKm8eYXEQLIWaY3zbyviBvXy9V8dwjgNWny
2PEXFfGxecgvapcAe6lXHWYhihBZbuLc2C+Atdzi4pOqijB9v4gdmy5Aonz5
8DI34kMRHT/Onhfg7FCPmpKNAnxV/z1lekkApZw9z7r0FXDCLufrokwBXv5Z
268zMAaco5MPh+cIsN17S0DUyTFoc5J+0VotQOAazTdt33gYen3y382PBTA7
c+3dlhYeNLbNMfpdK8A/37lJ5lU8uJzeGsZvEEA20GOq+1ke8n+2TFjYSsZr
aOE5V8RD0uX8NVf6SD6a5haNK+fin3fxt8YMCHDqZIKD/x0u5kxaIRvwS4Db
L4tkv14gfJLy85LZXwFMYl/7ZMRxMTnO8mu2HAPj+mtGTSwXA6Uy89W5DDwM
Wdtf8wiPSJ4fFo9hkCwTfEE0g4vNoUFW1ioMshbUej0Yx0W2X1bUfU0Gw91p
sxLec7DnbFTtJC0G3pK65ydecrC8Ragbo8PAdWfk8q7HhNdEXQ8c9RnI5tQV
MHeJHzkaKVSbkM/veV2ptZ8D9Z0/vaaZMXjPDzxmtYvw172H1xMsGGx/lCU6
EsZBwky/pYutGNRuWN+p7s9Bg156av08BgPHFqxcvJCDy95B3bMWMEgI+yqO
t+MgPBX2KY4M3EuUezlWHOjwW9tW0AzOVIUMNRH+7GWzZt5jGMwv2KtsrMtB
aXzUbi0XBvUKVyJKCL/+I601tdWNjNevcP4Dwrdz7LrC4c7g26smOXPCv7yw
/JqzHgwuPnYdbCd8/Do7XkfGk8Gx2j0uLRJ5ZPUuD/RdxcA5znv6RMLTO02M
Ssu9GQxq25ZeJrzttv4nNcWHQduDUbPCCY8PtCbf7fRjcPazYNGPTnlUTvDj
MusZZL+SNj5NeD7Vw3Jl5kYGd315QYcI728+InNNMYDMp+j67BriA/a1zyVb
tjLYonXn6GLiCypj0l2fBpH5PBedn0B8ot0pKN0ihEH8wXkh5sQ3smPQfziU
AZt1YlziyP5YkbJT/3YGqcmyaZbEV5b/eZPiHsFgnP0+lcnEZ4ytsjpzohhU
ldyIWEV8ZygoykZjJ4NRnMD3LcSHnlwT7g+LYaAZN9Nt5H7bmc4Jra9iGXzQ
elV2j8TBBl3mtnEMlCR35mqQ9o4++TFp8QzUChJuFJJYPS2+XvIfA/O1KXqZ
pD//wWfTRIkMXl4MzX5NxpO7YvyujIMMNOJ/eCwlvsfLXftKcpjU46NoKRXi
gyvVr1qIkhnkZ5ud5hNfzAzp25uRwqB5f77eSuKTkuc2byXHGRycs1vc2SaP
xRaxs0UnSfvG1LjCd2S8B2oSM04x+LPnuvWLj/L41qP2QXKGQfcs3VAr4rML
hF52onMMtsb80mr+Io+kKxeSMi4wuJHTqVz+XR7vOV+6JJdIvTS4T+8fIP7s
b+UgusLgXC6zZP2gPPaW70jNyGQQI4h315XiwDhGmRbdZPDUyMnTh8dBxFuP
Mxm3GRyJzB31SZmDGvszPyV3GKREr2y+NZaDrYPmFzPyGSSKO5aq6XFQvCLs
r6SAwcmWgPgrRhzwc0tEovsMngeKx8eacZAd4iYzXMagwmyDj5Q9B6PrUj1F
DxkUu7enppPvyzKLjpsZlQxQLTU7juXgd8+2NaLHDEzE93ere3Ng759cmNHI
4ETPnriFMRwcKG9RG25iMDNSo/f7fxy81TfcLGpmcFxGuPptMge73uaMH25l
4HvO40/YFQ4qVzSJRZ0MbglN6VONHGjmTqrN6GKw9pG21oJ2DjaqbzAc7iHr
Yeeoov+F+GHd7/qM7yQfGqNKU+W4cBNOmDE8SPL1IzLd3ZpLcHpdvEjCQFum
8V3jIi76OZlvM6SEyA2pbj3kzkVKue0B0WghXDbWGtwOIr939t7dGUpCHD19
7EhyJhf+FmcvinSFMGr+1rXehIfKqz33XusL8WqDad49ex6MDa2f+RoKMeP0
obvOS3joHl83GDJNiJiNVh5KYh4CZUcvSZ4lhHlIoMrMch7CX6wfbKCF8P7U
1DBj0xgkRpm7egQLoWCT98aoSQE5Vfd/rygTYrJ3a8NXKRXixfNyc8qFOOem
uVdJUQUfuMWhVKUQeX+8Kkw0VaAuKO6rqRGi0ch5wT8WKgitLu6Z1yhE5smW
nSU+Kpj9qKTNoFMI6xPhhgUlKsitKav6psTC5JxrSkeEKp52O+x1UWVh23Pm
4ZQ4VXxSeOB0lWIRuFE2xvuwKjTYB2W+GizeiQ/x0y+rIuzxg8IXuizklYe7
Q+tVYf2k/GahJYvukJeNMlPJ+/zLwsDxs1k06dacdZjJx0alh6biuSw4dJRi
oB0fqS4Pr5rbs6ROd/jsX8LHnycPL5xbxGJOvcfKp9v5uFdbcTzek4Vs245+
kzI+ChznXjPxYvEjY7Lp2Md8FOVdKa5dzcI3wD3zTSMfxef2fxzrx2Kgfmo1
9ZmPh+Kls9K3sji+REtvUIlCZfcD54XBLEpPRym2j6NQ5WO16lMIi46IIs4l
4mc1jOYu03AWq+nI61XEx55PbH2aH8tC7BCc7O9GoT7J9Z1XHIu/FQsfW3pS
aOCW/pTaxyKxw8WuxYfwZt95nUUHWKRv2i0uCqTwpmLj5rrjLG7r9O7NS6Dw
1vb1v6EnWegzn696EH5ru8ke0TzNgr1uk/TkOIV3J8zzV59nURzYnrrwIvG3
rQPy3Vks0j5cnrqkkPjhO/8JB26yuOVIjc0qpdCz4qXpjGwW6wbFRW0VFHod
Cty357FY5Z21vuYZhe+50zdMKGAhrX97KKaRQt/005FFRSyyx2v/T7mZwsC4
mHOyD1jEdrmyGR0UfiX05Vx6yOLeokKXnI8Ufkv7VQuqWOz+9EJ8rIvCUNei
bwefsGifG3Os+TuFv2vyZC2fsZDb5wtb4mOSBmONF3UsVCvTAoMIX0sXK87T
fskiusWkdTnh8VGz/nUrbmbxSqXgNW+UGmSv9Pqte0PGc2Nc20HC76Mnrg2T
a2Nh+ufA08+E7+WS6hIyOlgInyw/NHLfjcNdeEb4gcVwzb4xI/sz3B05t79+
YrFx5eSpX4k/8PqmVBzuYuGWzGtMIX6hsP74q1lfWNyZypNSIz6i1ML70tTL
Iliv6eg64mPKbpHSkX0s+Cn8hD3EX1QqetQmDrBIFsyviyR+w7ddbVT6i4WN
ZaOPk9rIfbynNn6DLDz6ppt1kHis4YLFHAmZr+lBy5Hziuonbq+9KuUCg2az
gKMk1lAxCHWRccH//3/j/wE45P5x
        "]]},
      Annotation[#, "Charting`Private`Tag$28557#1"]& ], 
     TagBox[
      {RGBColor[
        NCache[
         Rational[2, 3], 0.6666666666666666], 0, 0], AbsoluteThickness[1.6], 
       Opacity[1.], LineBox[CompressedData["
1:eJwUmnc81H8cx1Wyujt3ZlH2zt6Ee53jnIqKFFKkMkqRNGRFIaI0jFBpKaSd
VIqErCSrkvwquySkZOX36a97vB7f+6z3+Nzr+bivvHeg07a5PDw8S+bz8Pz7
fLThTJBf8n2rJBv+gSvOFMiMVhm5tJ9iDlq843lA9C/6bynN9ktM14NXOT1E
d1wXyNKyu8EUZ1QXG62lYHNOcrJk+12mjnHU2lyi1w6mOWSkPGTmrB8WN3Gh
gGuaQ11kV8JcYKX6p49omfKW3vrIMqaGqcSv4nUUSPq951Dby5lNq9Lm56+n
gE7rzHUwqmTmHPWVf+JKgdD9L3zHU14yrdT0mINuFPC69/k0fKth2grErLXc
QMHf2W9VNLt65pORRpebHhSMXx1WWXWpgak0N8KYuYmCP1cPvngZ2chUkmro
/+FJweiKKEWB9ibm+2Rq3O0tFPw4H+18nb+FOdglvbpsGwWDI4cPc41ame7r
6Pk/fCnoST/adTTlLXN95vyyGwEUfPmaKKr+7B3zRmiMk3kgBZ2Wyeyab++Z
V6Y75ft2U/Cu6+RlQbsOpud634Xn91PQanymOS/kI7NTKIZ6/SAFTQlp85Zf
6mRKN2740BhBQW/6K73KyE/Ma6z4k5FHKPjPsunk/PYvTLviazJ2pynY5Nuc
1xrUxeS20DNs0kn8U1qeX+XvZh6WOP7DM+vfem0jtkY9TAuh1ms/Lv+b/8Oa
uJQ+ZkqDMy2wiILV9zr816n2M9Pmrlq9/gkFrzs+Rqs862fGGq019CijoF7n
052qbwNMU6kLek9qKahq7Wbw2w0ya9/+HKv+RIHNbI/624+DTMneLtbJXgrK
1fpY10K+M82WqxWFDFJQGjaw2+7SEJNm6mOb9Ifsjz7e/yJymHm7N0LuD4OK
tqIpLm/7KNP4kunXFHsqzryKEq9Y+pNZ8+jL3pNrqHDunvflcMRP5hTt1rlC
NyoaGZSwefJjzPrQ5GCT7VTUBCwunOv3i2n6srI2PomKEgVLxpzf48wDR86n
1bdScfF45PsZxgxT+VBlHfMADV5X5+Y+3TLD9Gwfr/0bQ4NMSVxwxIMZZork
+iWvkmnIHDi+YMb1L7Mqdngm9TINZ2wuWE5fmGUqPlm1qf41DeyZ/1bPSMxB
aeL6zb4awjC+x/Ng6so81JyKnyfbI4y5UhHaKnXzEBoc2Sg7LIzXhyaurR6Z
hynu1FL5KWH4OY5mXrXkBcMzb84pATqyBroOrWrjxT3xkrsnZOjgkXu58jI/
H3yildxWLKejNim5e/l2AZzewaO26wIdaT8FN+1NEUD8N40rGVfo2OIe9/ZC
kQCGA2+6P82jY1o1qnZsriDOK7Kfjd2jQ+dF0O3zWYJYLgEviWo6zkw4h4/W
CyGeXv5+ZogOTx8psUwdKg61bIO+MQNyv9R6eF2osOw1+2puzsCnwyZFgQep
CPx5fdrUigGvi2tdbSupeDnZ90aMQ3TH8exhdxrCglxT7FzI+B3ndm44RMOJ
0cmGcVcyfqLAquoqDZW6fwOyPRjYLFnzKWuYhpVGr+3LtzDg7TRP2S5OGN25
53QidjOg8Jnx+06BMNQ/pgi/CmGgK1Du5eI3wnhh/GQT/QADd6vOG05Q6bhg
cKQ9KJIB/e4nbQ2udNy3u+2Ylki07G+pg+Rcyx4vaPbIYeCUT8RhnTkMoPqw
/9tLDIwW8g52izLgoT/0mX2VzGch+nSV2b/PncqjeQwYuOt6Kh9h4NHKV3UX
7zJw5uLDl+1pDGh/AzvvPgNj/Va6KeR7rxd1z71UxMD9/Q5zphoYeBi8VNL3
MQOGqdsvNy4Swdma7jbL52R8x8iCOE0RjIzGvn5VTsYrhoYsY4pAUMIxzbGC
jL8bb5u7VQSZG3+7K7xkQGySdnPDfhFIr9uNvdUMhLDSJBiJIhgqt39RXEPm
b7zSF3ZLBIq6k3sZ9WR+Sc3VeuUiaPh56qTKKzL/pnvFvS0ioG1eoKBJ9rU2
11w+u08ExTGnZBRek/W+P09YMymC9Q0fIwUayXpG9qN8VFE82aG+7D+iQ8Ib
3UtkRfF7v+nK3DcMtLxY/2K3viha2S4FG5sYMFrw31JVW1GUJa9xmt9MxhvE
Hwl2E0VqM8s7j+gxd52PT3eKIpzxsce8hYyPeWskGCOKT00b3z4i+n5+1PG1
aaJg6z3RU2kl+29S7buQLwoX/rzhKKJDJl8zvz0TRfbiDPpLotcqHMgwbibz
2xcdnyLacLncSHSfKFzPDPktaSPrB1fbv5oi+7cdOKdJ9NjZoEsL6WKY+L1A
S53olucLp7YoiaEuPVRClOh7A2XOt0zFwL9TZMNXMt8phv+NyZViKOMPmb5J
dLAZYz5nsxjeGk5MexHttPnRxpN7xbCo55EnD9H6CZuLOhLE0EQ9ppZMziNy
R1BY7bwY+qL/buAnevTdHd89d8UQ/MJ7dheJRxOPe9mzKjF0vCpfWEHid1dt
7iKhD2KIe9dzk4/oU6vzd7v8EMMYY1WNMYl38AGn2px54jjqbBm0luRDr/pS
mImmOGwKVx51JfmkDy9viYE4eh+eojJJvoclf2o2rBWHTFeunSiph9u+7M6t
EeJ4dzNaKJbUS8qJb8a3T4ojgW9ZoQKpp6CHp09MXRXHo55c05tVDOjyd+NU
gziS5my1PfGCzK+TdPbjF3HEsbf1dpP6HV5nOKo2Lo6frftvqZWR+XOPXC6V
lQB171+esBIyf4PmtJChBPY/rruZQOo/6HfL2nVcCaRxNryOK2ZAh6PM9z1I
AiNr5Z+sJP1D2/Vqk2msBMRPWt8RJ/01lLr34eGzEphsngh8dYuBmz2VflLl
EojrOXpFsID0XaxPnZ2oJGo3nDr3kPQzrZCmdFpVEhbPZ+ImzpHxLUXhncsk
0bZCe/7SLDJeiV9771ZJbPWN1t+YyoBWxbWUSw8kYXbDNX1OAgOa8wZcZtYv
xI7fd+p8djJQ7qr95/v2heBjLM8Y9mfA7eaezM6Ihbhfvah7pw8DcW5/O0sv
L4T8zNReticDn2+J+sX8WIiEo5VzN61mIM3D6iB//CIMsGUW7tJlgKfo9HlG
kRS2163u+9NP7usF7zG3Rgphs9q+xt10aG2W6Rr9IAWXD//xBvxHhzslT7Vl
jjSe7d/DLmul44H3s9tpDtIYXCZ6iFFOx3bhgXLpHmlYTCu6Rpylo9nPqk9Z
bAkeJws6FNvQ8fX8ldAbakvgV5Y+/MGK/H60ClEMLJegIpHLP2NKhybrrS58
lkC9QTjGVIuOuEVBB92Ll+Db6o6NWeJ0mNdepJ7wkEHmiaCypHph5Cydb/jn
iiy0zDeFPmUIo2jzjqrIR7Lg4X3y0JFPGK/S37jOb5CFIitI8uskDZPzzkeI
jMtipXG1KKubBo1dWVvSlOQw/syxNfwhDUc4hoW398nBRNznYIoXDSbj29Aj
JY/EbQJlOmVUIDviwh8leVAWfngt9JAKLiv17wIdeVS+SymdLqTC9VhFiT5b
Ho4JztdVsqk4IKtodmiHPFgG61Zlh5LfrQrzjNN75bEhMVnMdDcVR/2dxnOj
5CFGuRLy3Y+KjHvRD16dlodDcuDqXFcqiu0+6UmXyGNagLrczYyKssHxFO0q
eRTve1hWq0dF9UnhYVajPPL3Gzm4alDx7oPVTb9ueRzbWdFYLU3FROA5jSKK
ArL1xbbw81BhnuGuuGajAnxtHUaMGiiwtgyO2eqrgP161sYJ1RQs/5Lwef9u
Bbx9XHJzupwCd81HF87HKiDhtK6kbTEFB8skFw8WKuDLWfmEzVcoiNmmEzb7
UAE9EuLGJRcoSBSyaxcpV0DiB55bpsTPZa7dl2HWpoBJSc3i9FMUPOlvEYv/
q4As64mK0RgKKpIH92QKKEJOgHrAK4r4N33e5kIRRUS38y8bCSP+K9zgZIuK
IlIr3x8I30tBt/yK4T5dRVy1czLcH0z8bZX3qilzRTgqjB5KJf51mn6KqrBK
EWeTc5mW24m/LsoLMHJThO5Oi74q4n8pG57Xcbco4trSycQQ4o/FeN5reOxU
xMP6JdYc4p8XXx1OCNyviMPa4QoWmylQWi4wEBOtCAGdQ1hH/LbmD1lu2jFF
PPlP/daZjRQYnjG5lpeqiDUvqYfGiX+3MFvF9/SCIir01r6IdKdAbq+RkGKe
IkbubQSI3593R5qWcFcRnU8Cj8kTHugdnCPy44kias+tuKlAeKFWrV/cpVIR
N1afu8MmPHFza8OiJw2KuKIwlX2E8MbJnPtL5N8pom9fz74ewichHZny8Z8V
sTi5ysaHaNeF0crfvyrC0GlUiJ9oi7W+6s5jinhgnlv/kvCObIqD1qMZEl8V
waTrRM+tN9CT5VeCtOPS5XlE9/JLGcXSlbDJjI+/lugaNo/Zt0VKKCkNfy5E
5rsR1WuxRlEJg4wN+3cQnfKkHg81lSDzap3yINF7xu/aLDFWwkVJ4ZdJZL/r
DM5yDzOVIPCSst6BnMc8MGrlAFcJ5SfKG7TIeZcUbFu9ykkJelbJKtokHjx9
K9Y+2KAE7Yl7Lo4kXt0K+q7S25Qwm+zndJzE8+WmhR7Ru5TwsvIlY4jE+3hb
9xaHaCVsCzp1jULyEyxS53svUQnLe95413lR4OJ4Z8eiM0r48X1rfp43yW9V
xJ6eXKL3b8iu8CHrzd26f8VtJUQ2TyvM8aegy3J52J1HSrh+c9eQxw4K8h9I
HI6oV4IVPZ4nOIisNzId19WqhFul/VJL91CwW6sr0f4/JXiXn5Kft48C06u3
TomPKuFIwbkTwuFkvc+paWFTStiosKqcTep7dnF45mdeZZi9+7Y/jdR/1Rnu
pUJJZaxTlxhPSyDrNWrnisoro9Q/97BNMgXJFPH8UA1lFHPUF9FPEh498vmO
raUyspuq3vOcJfy25+Dzj97KEN3X12yTT+a75VXJDlDGiugXbzpvUpD3jVOT
t1cZgrc+3Uu9R0HQFtE3e48qQ27/pSi3p4Q3nW58ot5UhpuT/kHDJgoW6XfO
Wk4og1IXPld4DhUWnS1Tu+apoMclv/AbPxVeiXXjF6gq0DFMet5LoyL3S/GP
OQpEZy7jNVlCheHp0/9VLleBsJroO5NlVDiOcUsdslVwJ7OLd184FcE5zCeR
uSq4q66hIR5LRepK44e3bqug382y6FUyFR1XFG8xKlWwyTMmO+ECFf4uf8+3
fldBeJ3VeYUKKo4U3YvcyFRF4ka2bRyDhuve+QeP26uiMk76ywlpGupoF/eV
OquiWDzp0w1lGkR8j++S91OFQJzCFllzGi5I+m/qSVHFO2We6fYtNDw+IGO1
84sqdM/+lXV8TMMP84SZ8Fg1BK87WSASJIyhCMfzPCfUMBXwIPL7QWEMloky
j2SoYa5Hwa/6WGF85Zw/dKxADaz428szsggXON2bl/lGjeyH75vLS2G0b/8o
+HCJOpBCe3FMmI6qTD2JkQfquKmp3XzYh47Kj7+LQkrV4WXo+bNjBx0VciXr
/1SrY8+5F6v1d9PxPJdzdvaDOmyUO3jfhNFRcnfDYtpcDZw7uFblfQodd2pj
FZY6aqCX2nvg2yM6siffa2/r1UDs7DPPDj4GMl4e7in+oYHcwsUlDgsYOH1G
K5syoYG/F3YrFgkzkKgdLXh/wVIodQuH71jIQKi3WvdcvaXI6vvPdqs6A+tq
953NCVuKeRGqzbvsib9Ml1s9dmQpFi9SfM90YMBhay0f9/hSzN7wuj9/DQM2
f5eE/MhZirRrSf6BhKf09SsdraqWYoFFtMdD4k+EM0V5O+iaOJY6KDt7iAEh
36ePdaQ00fk+Tl2YcAyfoe/uw4qamE8x0heJZ+Dvq8edGsaauP2k+/1wEgOD
c7wfhW7QxI4N07XUDAb6GxYEvdqqidKHZ0XuZRL+ynqgIr9LE3LBounLid9q
NxI8U31IE/pLFf+uIjxV7X97l2SuJrpMjv28Q/xahbG78o5bmqg3LHzVW8hA
6TzejmfFmkiKHWVSbzNQdG69vU+dJsxTsi5rEz94d/scnsctmtiWkbJbnfDU
TZOCImqnJprL6lPEiX+8+uav4oNhTQgeuhT9/AkDOeevtwtMamJgoMQg+ikD
2TucTnrM08JONfk/eqWEJ+bn/p0noQWjAdtIH8JbKU2rHqyX1UL11Xilr8Tf
HrswsaNATQsH0yVyN1UyEGPm8N5pmRYadtwWlCL++Nk+/qO7bbXQOjbWG0b8
88S958Ypq7TAZ6FfXFdL+GMkrOemmxbsB9SCBInfDtI2PvNqixZGtq+ea0T8
+I0dw9aDO7WwJuSttyPx633X80eEDmhBaO+VOBfCX5sUZVdxk7Qg4c3+oUn8
fqbX+xmfNC20XwuXnyG69dzpG7E5Wihwrht5TPiA/sFhw5V8LRTF3HX1ITyx
cqGA0Iv7WqhgBa6aJfqoS3nx52daiHvz53Us4Y8Xp8J9eWq0cKiLp3WC6L+v
jSVkm7Vw6fVPtw2EX8ypIxWWH8nz8j/u+UTvW16wx6NPC2rdIy29RN+J36YQ
NqKFnP3hlXTCS4MVsm/OTmlhanRYQ41otbntUcXztSFM38KrRfRW5hntt8La
qG69uEaW6Avhjh9/LdKGaKaJ6CyZr/2RQJKYkjZ2TfsvrydaYrzc3EBbG0Lv
zSbi/vGVYcTAGlNtpBtuUdAhOnm3SUaQtTbOy22sqSD7r745wjmxUhvHMtxG
7YjmHSz4VbhOG9z1tpeKyfmh7nOl3ksb8VdfdkoQHeYj5/xtuzZy5axvepP4
FV1unyO0Vxusg42S2SS+o5/O3FaL0sY2Xa7iC8JX2jKrPO0StLHPyvT9W5If
/w2CNJ/T2nhR1W/dTvJ3JeNFyZFz2qi47769luT3U2vEjsvXtCHpaud+neR/
saipVPkdbRj9kZUJqWNg/erR6k9PtNHlRS3XIvXSUOujItOojXA/j87thO+F
BORbLdq1oVmaEzxE6s/W9sPhDd3a2Gj4TMargkF8warPGX/Ietqif6mEv/Lv
m2aLyuvAJsT5aeojBnpHRpfrL9WB4Z70H8ceMiCvUzix2kgHnjsnaoMekPsp
T379cXsdiLm8a+K7Q/jlvJCIYLAOop8aX/W5RnjnQ0WZargO1lxpONtyhYGZ
hVGBnDgd8CjHj+mRfg45/bP+cKYO/g6F2D3JZmDz0Y74v+XkuYHR3gUnGTjg
se1DYL0OprosPmoeZ+C47pD251ay3q41GThG9v9utvVFvw46/nbvYsYykHSG
ccqGXxddQmGJ5w6Qfug2/CSopYvIkXUeYx4kH44TCeV6umBLpM/auZF6LX5q
EGasC8sfv6pOuBC+T+bEDzJ1MX8P13aa3I/WRq7ar5100dK8pHClFQPnY8PC
zxzQxQPf5qaBxSReP5gqDhG6eO/5X88Jcv8+cONtnB+ji21vxNZpijFQr5Ws
uP+YLo7LFvRzyf092Xq+1u28Lk5nsRTFJ+hwUSlfKFuhi8OpX5yWNNNBeSnw
IE9YD2MCEV3iMXSY+re2vxTTA3WpNcU3nI4tCy7x9C7Sg09Ri869fXQ8XrVs
pYKSHsLTzJ0tye+P77udXZmmelj3wfqo7Fo6ygeaGEmb9cBy3SSxWpmOA5Rz
u3bd08NAAldf7Lgwrtz0P5NUrIdjc5PXb4oRxuvVxo/zn+ph74qi44X7hKGS
+np+30s92Pmli2/0FEbzkrnnPDvI+k4yN6h6wtDW8a1bPV8f8vN49Je00dC9
Rk/NYL0+kte1uMpr0EAzG3Y189BHnWjLCjk5GkzlbiUwN+vj01hJv54EDceG
NL+t2KGPcydECo7PpUH/mNrNrVH6+HX016hpBxXRFbKGadfI9wvrfl86TUV+
QefW7Bv6sBhMVptIpKLl1LnUS3f0URpk98Y3hgq1zdLjN5/oo93qy4cThM8a
ZyQev3ytj7medYOia6iQMaFhYpw8f/DeU0+c8J/Mq6DZaX2IjY3XGhI/FDw/
6eL8uQbIbHWMdyF+qbJZcJ4IxQCmC/V4hycoCAiaX6UhZwD63JOslE8UpK2v
+K2rbIAwZ7Xdse0UlFkdVjXRMMCyI6fHzrYQPqHOSWAbGsCzIPCzfA3hp7zp
FR5cA9joNuy/R/xcd8qTcG8HAyyeoezJI36PduBgoZ+TAfLYjfvK8ijw5vyh
7fUwQGOOirtTDgVJWg+ZYZsN8Ix2Pv0V4bMisX1B0T4GMPi76ez2dAqEun6+
SQ4yQKiVXLrQCcI3tXfnntlrgDPph3upxyjYdGe3QeZBA8Ta/MwxiKfgTtSP
M7lHDBBCF/7RS/xtu8/NyhsJBjDh968LIf6X13Hn77vHDfBAS+2Kcijhk8Xf
1pdmkPVD2a+GCb8NOzI+7DpngBidYSML4q/jo002yVwyQFyNx77cnWR/vYe3
RhQY4PiWsba3fhQ4Lsrv07xtgBs+ZXIXiH/vWdG4veO+Acq+JaXGbiXxurN4
97JnBrir1mp3m/j/G13WY1/LDZDYFJM7tolC+tZ/f+ZLA7SXnw52JfzWzj0x
aV9vgMD0iUcfCE8Ehz2ImGg0wD6H1IR//CZ08wNPXqsBRt4Yf//Hbxc/zTni
2m6A4KzsHwqEV0xF1fgF/jOAgMOeTCXCM422jokPuwxwyNvlty3hHb8DIVTf
fgN86qkViic8NJufmSLx3QCa2vadfYSX0j6WiVaNGCDymv4+P6K16X1pe38b
YPOVtjYBoqusqVLKU+S56e55NYTHNu41ONcya4Bzi5f+/cdvY9fc5I7wGmIo
a1H1P53UHnXZQNAQNxKtNlcTrUTNVemiGoKfc7T6Hw8+YdbnnRIxxM6nb6b+
8aJT8KimtaQhJGO/jP/jya9XFt4ekTbEyMiu4n+8GfPWyuCinCGqrRaa/uPR
RULbilYrG6LhcUCQPDnvbYtjZjwahtgxp99NlsSDG3in5Ja2IVYt+/nNgsTr
08W3TE8DQ3T49Sw+SOK5v2WmnGZqiIoH8760kXjT+JU4zywMMdsareNM8pFr
trxmJ8sQ33fE/Bki+bIKCFq5hGOIF/sldfJJPlvPp72uX26IpY3WFUcIz/Hy
drUuXWuId/MlatJJPWQbC7p9cDWEdtRe8UZSLwb+Oh2JGw1RdvNDqCrhOe+G
sC8DPoaInpdqakDqbZLn0razOwwh02bk20fq8aRBdT83yBDmhgfXPd5L+jFD
7Me1UENcoomIlYSR+q0zD14fSZ7/8Lr5NZKCHzNev/gOG8Kjd8VFE8JzMlsK
p7YlGeLnk6wlmoTnwrU4AkoXSLxszwmHZ5D69Ao41nzZEF6fIsUzsykoOHWK
dvi6Icnb1+BW0p/t451iX+4YYnjkVc5l0r+m5fvlcyoMsWBO4dGzJaRfNHPl
HtQYYnvsJ0FKOQXX0ltkaxsMkYofJy+8pEBip57M2DtDtEOiSa2Z1IfkNynu
d0NcEDdPfPqNgls7N4kNixuh5at60EMFKnzeJYnOlzbC8ZmkscUa5H5jPxGR
kjPCSovrGy7oUZG0cCHDRsMIrLru8xOgYvuLN9QMKyPUSkWtnfKiQmWRLT98
jZAd31Tx9SoVnYf38LkEGOFMS5j+n5uE74Yuzt++2wjfrwSaLSmmgrfi77wz
YWS9uOvnbtRS8WVXMU//CSNM9ce5tA1Tcb5i6eSJYiMEXtPymgUN4kEi3/8T
NMbX7S5XGr7TYK5y3eo8zRiZ5Y68K/7Q4NVhmeIhagzx1IKjjXOFkc/1N3i/
2Bhpbs+O/pIUhpV8WWiTjjHeTZkvOWctDL+mnXyVLsbQWHYmXPisMB4b1sjm
XzTGtuL5V38o0vHf1027/XKNIfljQeYWdTp4L46VqxQYYyT7mWybNh2OVDmf
y/eNQdvfJl1kRkdXz74b2S+NMRpBP+mxivz+piuZnfhOtPef+EUH6dg0EeUU
YmaCLX5/e4Xq6bjct0Quw8oEn+btX7LpDR39rU++P2GbwLYDDdfb6Ai+O350
nqMJFv88Wa74mY64HYGlp7xNoFokNj//Fx23Pm7SvHPMBMKJ03dqiH8Yq5ue
aEkxwYlg62Nh8sQvP858+SfVBLEOfNnyKoRv0tq8kWMCFuX5JXsdBt6tcjz7
+r4JGjVqJXlZDPCUW/INfTTB7DfK18nNxN/d/tDM6DJBufyDK+3bCB+eD71o
1G+CqimfhgJ/4m/CHlhEjJogLc63UX43A+qGWnso/KbEt1lvcI1iYJdCHXQp
phDbHrOuNIaB+3R/2lqGKZSePzwtEceA1fcreVnSpsib9rNPJTznlLv4k4au
KSzfa02/JjyXfuZxoaORKU48GPJ4kMVAR4xrWLC5Kf5+SJxKOM+Aj+cZicc2
poT3BCN4iB8scNDv/mhviveHZ1Uu5TIwvKzxzpxVpqhZOJGtn8fAwYUUB3s3
U2hU1cTI3iR8x5cvtXOTKfo/O5SGEb7j/WXXn7LFFD1depur7hJ/+Obw4Xc7
TWHv6bhPhfjVy4lTj3xjTOF2tnWfMOG13qfHTu2JN4XBixM6LWUMaIxI74hK
MgWP/cKV8YTf7q63WJyeZgrn1dMBxcQv/06sH7uUZYrrK7hrjImfNnvm8epm
jimy3tm4XSL8VqYUEVmVb4rFNZ+zbIgf53Wlrm+6ZYrVBdSSg8Sv2x07p9N5
3xSqKnPrzhM/n/hMS+DrI1Po3bZ/epv4/YaRp59+PTPFlhtKR28THhBRdnw0
p8IUQm0J8ucJL7i4dp6k1pgi+6rKoVDCExnHdm1f1GAKj5ueWdaENzqe/bVW
bjZF/djqHRNEy40el9Z7Z4phy4b+c4RPtijLjll8JOdfv4WqS3gm1/VWPfeL
Kf6sX9t8i+ivx5hX1/aZ4sH7c0ZLCA9pl76O8Bo0RcPSXzoHiN496rkuYMQU
QxHVz8qIvq88rH3gN9kfL/O/30T/cT3Ef2TKFFMiZiekCI9ZJNE/neAxwyuj
1a+WEh1VmlOcNd8MbcveZmgQXT6qe/KakBkime0jEkTzqTz3vydshqqrMu+H
yXzL3dZYl4qZIVFCcXXxPz5L+ixVt8gMETtl3XYS3Vi6+2ebjBk+X+YdFyZa
7Oec+i+KZpi+G66VQ87jqnLqypCaGZYHfuWRITrLTSFiUssMuz389yWQeHQm
3XXhMzDDaOir019IvBTKrLVFTM1wUeCypzrRPj+b+GQszYiv0P68kcQ7T2XL
f+rWZjiut0PuEMmHbvLhFNZKsr9DkVPJJH8hZaL+DmvMUB74KT+U5Pfhz8ss
t3VmmF0rxHQm+bdyrxgN8jLDmagcm0bC9zHJa+vCt5lhCcPu9R5SP5Vl3ZeP
bjdDvoH67vmkvlaqznfJCTGDs16z4c8XDKS4p2rdCDWDCydk7ypSn83JynzF
kWaw15i7IJPUr/uY7cPXR82Qu3XZwckSwieqbSc+JJPzxa44QH/CwGd3H7++
U2YIOE8XEyc85/c8btFsthmUjAT3fr3PwI0xiVGhS2Y4aSKx9Qnpnx+q12ol
rplBJzXB5l9/7Tv+Mkz7DtnfWLFhdQEDRzYIdG6sNIMdrTfk7EUGjNpnBURr
ST6sLyeLXiD95TpuUN1gBqma3tAownP263oT9N+ZIaH4iqpWOgO0NRVG/N/M
sOGc+c4vhN/SOYeSb9PNweY52FwbzAC3cn/xNnFzJCZ/LtkZSHiJHdglJWUO
BXkXKd4ABjxYm8xiFc0hyJLPW0DuNzkLix43Y3Mc3S4TkrCO8JjeH4t5HuZw
Y0vyepgwsOH2D99iL3O0e5vTbQ0YoOj0ndq5zRwWtx3OK5L7NFCzrf/tLnPo
v6a9eU7uW0PV+2duRJvDx44vM06cgWeLgwZdrpnj1dukRc4jdLzh78+6PmqO
i/N9T4pcpuPSsz7rF+PmuMTdeyPhHB0he/sGPk6T9X0LQibT6ZDo6jUR5V+G
OLc1IzVJdLg/62mOkF6GYBuBryqE37pDuhY42yyDbufY5AIuHb8/d4bNpC7D
HplfvHYtwniZ0amwMGsZQovNG45UCyNjVWeNfs4yDIpfeFNRIgzzpx8l/fKX
ITX9gr/DVWFEZXTca3q2DFFKXguOE34TWNX+7VrfMrR4uv5nJCUM6ZLWDU5m
FhDqX6mxzp9G9mPhImFlgd1JhXl7PGnIKLvs2G5tAV/dHSUXXGiQqNzN8l5p
AYNb2VNK1jSINFBVgz0tMDOwwuu7NA0Cn2xHT8ZaYNzKsbO0iQq7Lze+uSRa
ICaC7/xQDRVx3aI9i05YQP/0QU2958Q/DHx+ezHDAs1JlKHRW1TMjkQ8vVNg
gb2lIr67j1Pxe17R0TdvLDAn5Fpb5ioqjPiWxKS2kfEHFmWoc6kIETgS5vbB
ApstntxtJH5mlOK063O3BZgxYxN++lR8Fx9yHhm3QOK0S321BBWaC10cHkxb
QK7b1k2eTvyPVAkndI4l3t11MjojSEW/TKLZnAWWeOx1uqJmmvCYqoosQ8YS
i3NGAw92U6CokbywVcESVySCbhR0Ev+pOcY4q2qJmGDJn3/eUfCfbjmvvJ4l
DrSKbO9/Rfyf2aavujaWGGc6usg9In7borJrjGuJPP5DMLlP/KeV5sdiB0vM
FVa/u+MWBW3Wk6+x3hIBVdeatXIpeLMi7cHq7ZYI+2N3SDqV+OvTPx5N77LE
Qf+Nz41PUrCynfvs+h5LvHd0SglMJnzhN1XFE2GJS/2/Xc3jiJ++vbbuRrQl
LL/fT6knfpY1XvjaNc4SHsMBTeGE70pivd7dPmGJ56/fdJsQnpuof9ThccYS
shYHvlnvo8BYTPSzwFlLhP8W9AvYQ/jwUuWA1yVLxL++rCi9i4KhAZkhyjVL
ON7fk5JD/Lim3oHR4gIyfqCkwcaf+P9SjSn6A7I/pwHhr4TnuviOzJY8ssSZ
L/am34jfl3P8OM//mSWYRksiFmwmPJpqLCD+whLpR2KHlntSkNVxgvL8pSW6
rmZk5RGeeKc4QN9Zb4n5Rz1PqXoQf7zDWnzRG0vcfNz6XwXhEee7WYsqWy2R
8bf/RDThlZSJsSW72y1R13mgcCPhmVdwVFjynyWEnNdZuxHeETp6TaWmyxLc
Hez1IYSHuK95lu7tt4Qd78+fNwkvxUq468h/t8TKWAFZQaLLN94zeDViiYlc
yc4Ywlc8Vymmob/JePYVo8VEWw5us1CessQdbQX1VsJrBw1K8WbWEn5Svx4X
Ev3w4ELbCF4rtEQFDV79x3vPd9urC1pBOvXt06dE6wvWObRSrTCwfKP2L6ID
Vys5RYtYwcFZyWLlv//r0iPWaUlaoU6P2V3+j+8629zfS1vh5NrbCm5kf6oq
up6xclZ4Zbx9lEbOs3VnwhY9ZSsYJ61y6Cb64v0vvh/VrXBtr4Hme3L+zqll
AQnaVvj+7H3cdxKfxezUICMDKxQojzvLk3i6JQ6FfDaxgnueXkII4bu0N3ah
yRZWCOqWk+4j8W9ZeDHCjGWFU7scZw4QvnO85hx3crkV7B3swiZJPo8N3Ui0
XGUFelHXn4EtFFQb8Z0YcLaCYubmxD/bCL9XFKezNlpBf0buYvB2Cg4tEMn+
vtkKT+3ezn4MoOCZ046csz5WiB92U/YLJPz0eUneSKAVlkdwAt6FULBPbX/h
uRArVOV83PRsPwX3Ahvv2Ida4YLhucflBwl//415fDHGChqb821Uokn/SvfX
rUkl80XeOOZygqyXab9yS6YV4j6rbz90msRjUUF9yAUrREyVT7xKpyBj4a5X
6XlWOO5yJLyR8BxFYqzh41Mr2ORX/9pJ+tc/1WXVj3Ir7HrqvDKP9HeV2MPX
PNVWCAh2fjO/lIJo0YONik1WSE6WSJKvpeA3nafJv9cKY0Efoz9+JvWastkp
7JsVVqrHiCzuJ/wt/KIpaZjk1+fPZOgQBTtocc23Jkn8nUUaT00R/l5Aaf1F
Y0Iz8Z6OniQVtXwL30WbMPHAfmb+F2cqVONCXU9bMLHhdKTprw1UHJn/4d0V
FhOSxdOailupYPKef/9yBRPTbz2FG0KouD9H6QPVi4l1TuO+69IJr03rdJ49
ysRcDePMrk9UBI/add95z8QVUX9dp8M0WD6lPwzoZOLa/MhvTsnkvj/6PkG1
iwmrqW07vdJpOL9kh865QSZm1gV65xTQUMM9fvDoLBP99a7s/BYaUlZtP3pL
BAhQ79dPUxNG/9XbMnGmQJQx4xSrVRiOC8SPdpkDV1YuKlL7JIx7QaEjsASG
Pkv+pH8TRuQy64opFhA/E5a1m4cOsTfN/rtXAJzLy3WsJehgTv++77EJOPdt
zZG7LDrSnCxXGBwBIj7I6sekEZ5ruRr8Ig5oDz6uvyibjmgXWqZzAnBrivdz
3kU6Alz/699zHDi/+NTmhzfosN4UHXc/A8jcwrwXXk7Hd//K50aFwE523bWo
QTq8v2kNVN4CUoxCFdOJH3gXkEZfdxf4KUF7e+U3nfhAX899D4HhOa/FLvEQ
v75XcKboOTBQMW4vI8aATbSDqWkb4Dm7fv6oKQOP5xZ5Vr8j+9MZ8XaxZEDn
iEy86weQfvLoKyB8JxX/o/XAJ0BorssdveXEnyWd3PPoK1BC3Xsoy52BrbTJ
TPvvwN+ZPLvTmxhoP+Fd/v4HoOmi+DHcm/DjKQPG5BjwUdL6jdJ2BjIzWm+a
z5L4frtx+sUBBuhSVm21c1ig346LtA1nIDYrd8adlwXWwbfzigkPBp3fvzJM
kAWxaydX7SL8x7my6OsTURYsGt5rLD7NQIlyDGOlBAtjMglKsmkM6F37atqx
kIVt6qU3GGcZWJz/JH56CQuN801/VBD+G7m1UdlSjYW4+6HCmwnf9ToznZ5r
sJCdI9r2hvjL9nG5KFstFtTvPv6qR3ivgtn9zkGfhVP9gxdKiT8t7qqc32TI
QkHSpMh34l8L46/przNhQUt6cagg4b2019uTNlmwsOvit1oa8b/H9qx89MWK
hbQLu46PE398SFK714fFwjKVO2MNzxjw9xxhBnJY+PIk2cue+OtN85oDfnJZ
eLjDjz1I/LfTtftn969goRaxhyMID1r82P8zajUL4owzH7cT/6572k2O15mF
43/s2quIv1c2WeZw1IWFoTkvJuiEB6U+LD5IcWUhxUxRx57wAC3qb26KOwtO
l812BRJemKf4qVlsI4v8niYWHCY88afqOc9ZTxYSKh07YgkPfqbFul/cysI1
ZvqwM+GRtrs+8cq+5PshouWyhFdq13Hv5/mz8Hls1Ps90aWT6p+1AliIXj1e
d4jwzv3zC2h3d7FwUiLjtzjhoevW382Nd7PwW3Lexwyiz/U2+D7ew4L1xcUH
Bf+9n5h4+4zVPhaKC6NqfImO0z71vPwAC0aikS/vEX2wac8QJ4yMz5Xb/Z3o
wH0u0nURLBhsUK0Q+/f/nJQJd9UhFi66CJb+ex/S9dnCvc0xLJT9HfP6976k
g/fkxfWxLFCFGvMWE23N19HwIZ4Fvv0mmZNkPuP8p1OeiSxQjkUZVBG91PGC
WncSC9IV9/b/e19TbvSQi98JFtwr0vz/vc8pluYdM3iShWPGlyhPyHkEzW1u
BZ0h8S3g22b57//Ij8odY2ksuAUW7C8k8RiN5hcMPcvCWnft5QuI7lMeMJrJ
YqE7revLun88XVPrHX2eBe8trdwUEu/GnTdOzL/IQkzdi8MPCf9VMI6XJFxm
YdhdKbue5OfRg8ABai4LVdXyWa9J/i7N6LMlCliorFbee4HkO/2iWFBmIZmf
I+ATQOohyfZ3tsxtFn7lWPmr1jKwN/nRb5UHLOxdLNbuS/hvu16WYsFDFmTe
q275TuptU2v4ap3HLPSm7jfaXEH4aAnyTUpZsGx2GhN9TuqrsGojt4aFgBaZ
h9cI31X9/mBwsY6cv+J1bQXph90YEZx8xYJrZ9Bw0wMGqpuliwqaSDxYOQ/K
7xC+mwyiCXeQC9b+nNzodcLDNnHdvp0sjPCrPTqby8Cr5KzHZZ9YqHj17o/+
FQaU5Kt8gntYUG24/Nyc8F6TnXRp6xALNuZn/7t4hoHIk7qp2iMsTDpcEHt/
kgH1D7Y74n+SfE+oXp17gvTfriBJsz8seDR3LNNKYEA7tTIwe441yhJUhbvI
/ZP4JVBui5g1RF1HLAc2k3rQjP39RMIag5l1D5zI/fZ5b2a92CJrpAz+5t4m
95+pYOWBqiXW6M7gAdeZ3Cc6Um/UVa1xytX67xCb1FdERfSwmTUmN3b4GCky
MCG5qCvC0xoHvrlXXm2n436E/n5Bb2vEDOy8uauVjqCuFQtSt1pjbchcEZ1G
OnpvRhrc8LfGY++zsumVdLTYdh9u32MN48NTHKHbdNzec0vJ5Kg1eOrUnQsP
0+H32tZn+LY1OgwE9+1XpRPO9pwMu2eNjV9DW7Pl6fgv88Bx/iJreB7z+Fgm
Tcc6n4IimSfWiC8QbptPp8Nmhs7vUGmNtM4zY6IjwpBd2nEt7701SjbaSXie
FkZbXPCA91w2QO/slO+ggXuqVOUFLxvjNTB68oaGx+coWxX52WAFNwp7vqTh
wv3czq4FbGQ+XFr+8i4Nfl/am7eKs3E67YuUaiINU5bsZz5qbDgPOy8NWEbD
LvuUqSoNNrYvfiD1To+GT2s/mqpqsVFyy1FmrRoNFTv23+vTY2P1yNn7EeI0
HD9bcN1vGRu7B6Ytc4apkPslenq7IxtnsueW+edTcYpnc2PtajaadT+4zlwk
/Ee5SV3qzEbufE3+3LNUDChwj35bz0ZdxMV6kwQq7q4OjwjYzEZteeq3rf5U
KHnUPK7fwsa+8SnlvM1UpPlK/NH0YWNp2Ku7vO5UhEXeDv6+nY1na5Wb566g
wuZGt++uEDZc4lwCFLSpKHqod7VhHxuhot4RaqpUqL2I/KIdysb3yP4BOzkq
qO0LN/6IYGPDneiaZhEq2vgdnILi2Whw8F+iMkH83pYHFsGZbHx9uqS7h/g5
95NhUVXZbHh1zn9RVEl4rJRVLnWBjfwge+vLZRToSjfYvbjMhuCX0obXRcT/
NfU6iRWywfwsdTXsCgX9PIWpfrfIed7OiGgTf/lee8+7kjtsqAhGec9kET5L
nN24rYiNMdP3hj+JP42xXuhfVMqG8fXnLsxYCkKCOguEytkoeqwS10H87bbz
V4Y2VbCxpDo/Kz2S8Mykbgh/DRtiXtPdvgcoMFcbL9pQx8Zh1lOHiL0ULF33
dOLWKzY28sXMvxNM+PKufZRrExv86Czbs5PwzSfh8hstbLj1OYzMJXw3Qm3j
nfOW1NP6oNrbfhR8WZZt5/KejTUCil4RPoQH/L0T8z6wsW2TRaUf4b2qdLVX
Mx/Z2Ml/bMEewnsPK4eEnT6xwbOllZ3tRUGmfFjqZDcbz5vtq1cQvktaxXrn
2MdGMJp0mwhvRETwS18eYKNbWqRiP+GRXQWvNo5/I/Ubez753/9RXu9P56wY
It/fNydDjvCLE79714VhNvx9Hg0qEr5hG8mpjI2y4T1leoZD+MdwS68f9xcb
9WW9qUcJL6mcvFGQPc6GU//iPwOEpxaWBg8NT7ARJqpetp1owe+merbTbLBV
Vo7+e19yUmp2z9m/bDxQeHzy3/uUg9zKou88NoimZub8e9+yc9+xCdY8GyR9
mC/37/+711fWWKTNt0GinxC9iuiyJsmor/w2iN13LXAeme8uT+dzKyEbhBW9
tvAi+or2Fd7TFBt0vfcL6SA61WO7XR/NBtaFK0QOkP3GJeomLmPY4OEyG4YB
Oc+B4t/1J0RtEDXF2EEl593eWyLcLU70PL+F/CQeG8QOO5kutMEj++90ORKv
ldb2qUlSNqj6arHClcTTKkj43afFNlh2sLfkFom37vlWKSNZG8zx2OWuQvIh
X5+1MUHeBjkqjpIlhO9EJjfnfFS0wT7ar54gkj9eNbUuPRUbNLhVP7Qh+f3t
MqQcp2aDLx8VI0xI/vsO3/dr17DBsyPuyvakPmr/w1CMjg3W3Ahrqya8V6++
4Iegvg227hij7ST19mpP648UQxtEFoZyjYIoaOTfPnLezAbPOxc66O2joGmN
4aiyhQ3sNbs+bA2loDnr7+gNKxtsW7Tk55NwCtp0To89Ztug7EmLfsthCt6F
bvzF4thAen2TaGo86a8Xqr+ruTZo0rYeOnCMgo71JeNtDjbIGuKOXCf99SWq
Z3J0vQ3m61qkXL1KQXfNralQdxv4JVTmhuZT0CN6cJpnow3iBqTWB94i/XuN
9pfmbYPbiQNPnhH+G3ptMmdpgA0WRCrU970m9SKbyL/lkA0sPjGO6M6lYtp/
rcDXGBvcOcb4M0+Qipl7MoK7Y23gPV/S4ZcwFTzce0JRiTbYuVM9WleGCr6g
DmrWGRtoTkTJz7GgQqRMW6z5ug1W/Q5bWB1OhZjQhJh7gQ023r/sui6WCvG1
L8Q/F5L9zfSdmUmmYmH/eskfd20IME1cTr1AhQw9WmrBUxtI/JBY9+UFFRpe
zXLsNzZ4Kz7Ynk2n4cuqN7Xnm23A62r7rHsRDZnM1yGTrTZgatgst1SkYYFs
XfWddhvsNS0QlTWmYfBjeZBctw1aBG6vyfag4daGu2Uzv20wm7zqj/4NGgzX
n/QqXmwL2xCNom3OwhjknBASk7VFu37JaalNwrhqnHw/UN4WL9MvzrT4CUNC
IkFAVcUWq36WzrhGCmO85dDtVB1bXGCHuZ3OE8ZjpyCePda2OLXyrwGT8B/T
cVWOlp8txA/+3VKzjg4B9zUCJdttsbL68qbTHnQ0bnMOWr7TFjtPt51386bD
K2I9fINtUd7zdU77Tjpibnh+ygm3ReDArvbLR+ioEAqSEztpi8qES8Vqd+hI
kgg+eum0LT4ZcI5nFdGxViFkWDfNFm0RVoL8JXT0mB0oc8iyxYraceGXVXTw
+R/yir9qC4ZW/vqeD3TYv0zJmXxki+qo1Gs7eBkQaT4lkFBiiw9VZzesEiR8
03kmSLLUFlytFV5qNOL3fmfAsMIWaevMzzySJP5Q+eKnnQ22ePK7Z7mzBgMN
h+/Iff5ii9gnLpfNHQjfnLh3NLDHFnuKPox7rCH+MOvB8EyfLYZl9It2uxA+
vPuoTOq7LSRkT1bv3kj47stzr7XjtrDZZvXqZQADzmjKebmAg6MLFsbnHSX+
bYT/rgaNg1ShZr78Y4R3Llu+SKZz0GR1/2L2cQZW8+X1OItzwH3tV7qe+LuV
9VEan2Q4eB/R2KxA/F9dxINlbHkOfI8f975zkYHlOt9W5ipyMLFjB0eP+EX7
U+sCA9Q4oLUr3eclvMdx1br/R4+DPI5F8zjxn5WCWyo3GHLQYc9zj0Z4zuZJ
RtszYw4+OdZbSxQR/ybDO3FkGQenllA0xom/ff7aTKjfkgM5+UubGgnfITpQ
egU4yG+OnTn7lAFmd7slw5aDtbfCzP+WMfAslb4qxI4Dajn9cQbhOys7jtdb
ew6E/Sd9FImftsi/E3POkYxf+5UhSPz3kw19p3nWkPmde35tqf73/uKSq1uc
OXjElm2+SfjONOjoS3VXMr+q7wox4u8fyj97l+TOQaPt10ZtwnPGzT8Hfnhw
IBiYrmRGeODBEfUpJ08O+ELFLA0ILxgae1KKNnOgoniWsYTwxL2+M0sWbeVg
4bYfZ38TrX+2Vjvch4MrxXsaSgl/3F3Og//8OPDaJH79AOETvWmjNdY7ONA6
t05OnvDL7cId3ld3cnByeqXeI6J1PS/uEQjiYDD0YisI/9yivz2yI5iDwOIU
gWKitcspaQ0hHPxZ+q1ShvBT4R7ra3r7ST6sxIX2Eq2pfKD4TCgHnrv5mx4T
XdBWWDMexkH/Pkfpf//PaRztaneP5GDB8gXd/3gvz2zR4NNDHHhY/dT4x3tq
3xxn5A5z8HbB6h//eO969hHakVgOlrfO6soRrer4WLYvnoMI9b3Dc4nOnf2h
uzyRA9PZIu1WMr/KHWXrwiQOpgu8vqcRfdV7gzP9BAeZrRe1uUQriZ3cuuck
B7GbrH71k/Ncrqza23aafH/lcZtQohX2T8eZpZHz3YiQmyDxuKimn5GdwUFf
QFKyH9Fy7b55s5kcWBs1pLwk8bxw7Nxj73McdJp/1ZEgWsayua7yAgdKFOnd
a0n8l+RYDR27wsH4gyO/LpD8LQ75ztuVy4GYR4/eXZJfKW62tHkeqa8ax8b7
JP8SwxPc/kIOIhl/XI4R3hOruO7JvM1B4creVZ6E90Qz1u9Lu8vBwwCzN4qk
nuh4cNnmIQf235amRlYxQBPb+jjrEQeKf3OHxAj/UftF3ow+If2UYTmT9YIB
oZSgvzllHLxWUt4ZTup73qelbjM1JB6f/RcfJf0x93574Np6DnY03rhwlfAf
z9GEuIIGUq+DcivvE/6b1um759bMgYsEa+tV0n+/oy7Rijo4SIwqiHtH+G/M
eY0y9T8ODIeX2UYT/vupymOx9TMHJYekn0uTfh5+vdFfpJeD7eKSNiqk/wdk
F1Xs+sGBnWXDu9Pkfuj/+bK9coTk8wXrUz3hv96X+0YWj3EgPvR1/R9yn3wJ
bJGp+8PB9UVKkyqE/zpKT4SqzrWDyyHP5h7Cf689+XQ+idnh42GNM3O8yf1n
8MDWRNIO7yWaqLsI/9Xzb/U4vsgOW+SP32sg/Fd963mChYwddll28Owk/Fc+
G96doWqH2YJPqvI2pP8u/Dy7xtwOcXtrKbGE/ypO5O76YGGHZceWivXJkPsv
yo29jWkHtemmIkspBoY8SwcP2NhhQGT8WA2d1LPcMWaOox0y9JXLvGboyMxR
6BnytkMQ39vZ4hY6Dl1co5t0jOxf6lVodAQdKy7fqqrqsMOrGpU7l+KFQTdL
s1H+zw7mG92OvAon/NYQXn74sx0C4jd8nt4tDK9J+2fotYMg59HD7R7CCFnT
/eDxDzvIv+e3SdYTxvnZhVdvzuXilDgrBR9pGNkQczhNjYsbFcrPeyxoKBrx
m/NLg4vxDG3uOgMawuNXRTlrcdFekvGsTZ0GvnuLw+j6XOj5B9cISNIgJfQw
OHEZF4MCbB/zUcJLxd82RzpycfBAnaHUDSoEHZv+61jNxYE1469vXaaioat4
4zJnLtQVs5zcs6hwE45z+7Oei2HpF4Y/EqnY5SO3JngzF01CtqvldlCRLuYC
nxAutL893d+hQ0VAFTN8fB8XDbu/SzioUWF9QKP4aCgXyd8zbT8Q/hr8MKtT
EMnFPP2e2DWEv3A5X3b4KBf9sk0lhb8pEHdJ3RB9jJw34JOQ6DAFX/kOpYsc
56LIU1EvY4D45e0uwkanueBlHRGZ95E81+OZDT3HRZf+M0NvwmelXV/NF+SQ
58phbq9KKTiT2rov+xIXCr+3r3R/TPzwRP7Qs2tc7BDWiWwn/k60IFVjdT4X
W7fqazQQ/9fvccjn8w0uIq3LI7uJPzxd5tI57y4XJ7UPDIZmU+AXDKnU+1w4
2yb6TqST+ZSWrlN5yEXg9LRjNvGX/fE8DdwSLi4+Fpd0IP7TYlXB0+QqLo7O
6qh6Ev/KmJM2IVPDxdzW7fl/Ca/13j1kdLuOC/G7Oh3lhNdSJNYVNjVy4Vbl
3vgokPBeNQa2NHPhyzzyZjCA8N3Bpcq/WrkQe/jkrw3x1z0fec5JfuBi/x67
5du2UfD4xLd31z9yUdWxPEtrC5mP1SZm/omL1sjiCOnNZL6fZavrvnDxTH4R
v44nme9qQZJHDxfKPLtW+BEeEF6fVv29jwvjcZ2NLwkvdAtE80Z95eJYlaPD
SsITjx7vAP07F8JeukvHCX8cD1gXfvEHmd/uNm814ZMtMqxi/VEu+Hlle58R
fjFtXDr2YoyLumxW+wfCN7QYCV2XcS5Waa75KkN0l8GcgN6Jf/ubXHKU8FBx
z7dr+6e5+F6+MUyS6OPpbV0Cs1wU29P4XxG+2mL/XDZzjj02rBep+MdfplMF
G5by2uPwvK57+URTC9PSS/jsIa0R0NZE9JdN0c0OgvaQCqBoyJP5HtIDhP9b
YI8DSC1IJTqpfN2KIJo92OIr1umS/WwOYcXPYdjj/aEexRGijVU0X5wStYfF
4ROUd+Q8lHcSs4oS9oh/28fXQ877OWHOsgcL7bHXZY7AQsJfxpu2hZtL2yPg
+Ufv7SReifo1T0uX2ONpfOaKzySenXxaszZy9hAqTrgXTuKt/yEFtQr2OJh8
ItGC5CPu1lj0KmV7mNMVS+VIvj4cdn3RomoPo0pHK3WSzyOacpz/NO3RUxdZ
k+tL+IfnSPxWHXvUJh26Lk3qQau1r3pAzx4R8pIH7pN6aYu4tWLM2B48G8Kj
1hD+13ASTQ41I/Gp54tyIfUWqbK/4e8ye6R9vPA3nNSj6murNYIsezxeovjX
KIqC8MuXTh1n22PoXr75yxjCa/v5WkQ59pjxiAwKiyN8Ktfwfw1nHg719sfx
ZAnNMFMqpEVKKomkrhbeKTRz5isxJZK0iErEFVGydVvcqItySbK1DMpVsiVk
bVHKKBUaaUNIKaU0fscfvz/fz8zzfc75fM6Z5/V65nvOhqmEh0VtcxcKoqn/
+Wx2Nl7Pw5SFAVciL7Aw1erO+UIHHpzRZr8gg4U/NWdJVjjxYBRTLPp2hQWt
yu6ta7bwkHdhdNz76yzsVTvkvnkX7U9cWqP9XRYqOiRX2vfw8MUl1WbUIxYm
3l7V5e7FQ9VwV32dmIVSt7F7ff/koTTzgrRKwgKnINH3WDCt36Up2+cNsnDD
sSg49x8eHDR2KsYbsaFoMKVscRwPKfPGc3RN2XAeHTaq5CwPPUbKPSPvF8hl
rYmoOcfD3LUbvhywZWPDUNPx5os85PiYhCj5sDGYPBArX0yf37i0600+/b5G
9OEtJTy43DMb2FPGBid21q6iUh6YcNfLY+6yoXtMaLa3kgerIemDAy/YsPO+
3tFYx8PrUY5lpr/ZyDb3WpEh4YHdu93ms7UKXNvevbeQ5yN6g7Lhlw8qqNV+
ahpqy4fEamuYyzQO2gv2tbPs+WgWBustn8WBlGH9nbCejwvP7qxTn8fBoqBV
Lded+PhQsX/pg8UcpDTkHn63g48b7PvP1Gw4CIqIruQH8uEfskZP9hAHZzTm
ejYd5ON8sIc0O4yD/3Kq1XYc5mPnq4K0dcc4+NA85BYcwYfpuVSvyBjqR4v2
KP4XxQf7od/DG1c4MHhnzUxI44MTLyJ5YupDB998S83go3/SEq++5xzs4IYk
G1zmw6t2XJvOKw7Orcj/ZJ3Nh2JIYYt3B/W5szNjgvL5+BSz+uDZIQ5eW8k0
Se7zYbJPnPp5BuWXlqQQz4d8dBz1PxU5mwv1P//QG6znQ/xh46VJ+lzYXPAO
HPeUj7XGl8+wTbgo/t462VLCx7U5Toe3W3ERd6XYNbOfj95IWct/dnKx8+2J
62MH+Bis2LlSfTfl++mOcnt/8NGmZZMQs5fySfz3ywt+86H2pULi6kf589ii
T3kKBA1Jc4Jdwyg/VciunKhEYEzCFUOOUB6RNsQEjCUoTt8ue/oYF57+PouX
cgimLkl4eTyKizy3a8FlGgQXd16dL/6Xi6OpwfXTtQgKjV/Zhp/jYmOrQDt8
KkEV5/0EnWQ6X+HHqtU6BAcqFPRM06kfrdZj3dcnePjX45952ZQ3Q79vnreA
gLc5tKD3GuWvWzU5J40Ilj7b7aFB+e6ksZv92sUE+fLDjisp/z2dkZbYaE7g
omkZ8qKE8rmLT7eJBYEOs7L131IughJhFr+a4Mdxv/Q1lC+njpO8duQReDeW
6gdS/uxjrhnfIgRlYfbiQepPFSeC/9KyIdjgO1m0m/LrThmtORI7gggZ2xyt
EV9a8TEI6wkeKV6s3Uz5VzmwuC7VgUBzSPoqmvJxS96JqbJOBAvb87tyqE9d
69u4b4czwQP9m23llKdD9fUqql0IKsf5FtyhvG3n8X387K0Egnff3K5THh+Q
nCnodCPY9tVyznbK63cnuykRD4LZqgMGOpTnEx0WbcreTTDoaNLbQLNnrOxV
9l4Cue9trr7UB8zqG6Re3gSvCtzDZKg/cMam2T72IbBde58fSnO7lU+akR/B
z+Bzhb0j94mE42uMP0GX6ahawcj/Y6WqVl8PEKg+yfFNpHnjz1fx6w8SxCp8
LWwa8aXF1zrzgwkmzxPFy1HfGfIJXqYeSvB2gRlbm+ZHVwVRgeEEFXl56iPn
21I6J0teHiFQ5qYWjZx/85310XD5MYI1DnP7Ru4TWb21OPz8CYIee+XbvSPn
286faJT+TXD/aJR2Ec3uv57ME0YTiBM3XvGjudBRM0J0mmD0Vzev6TQrF257
KY0heKZ+wr+EzmfTxCwj4RmCmntaVWtozvbrPy6KJ/B5O3pTNa2PtGFZmzSB
wMIiw3whzWuNjiwRJtH5xfT5n6L1TDlVFy1Kpp8buii00vp/7lF7L02h4/nS
2a9Js4Vg8wphOs0/J1rxqN/GZV6ME10kmBLUK+tB+/dOsfej9DKBR8DwogDa
38Xui1cJMwn0olxe+9P+H68+nCjKpvPPuMh1p+tjbrgqT5hL62XRPUODrqeD
bQ4pohsEEr+CSc3U1+vMUr5LbxLU28sURlGf9/5leElUTLAxwF6vmq7XcsfA
39ISAmn9ag6frudxhXeEwjKCWYZHxWV3aH/97GSHKwnS2W7ah+l+kBcnOglr
CMIXDtXW0P2ywehNruguQcLtp2GjbnEx2POnq/AhATPmnqc19S0z9zO3Rc8I
sjY97pyZw8Wp6la14ee0vp1qn7/T/dqmo+spbCaIMnWPLcnkIqItX3NYQpAp
dh3QpL511/F5gLCT5i9JngZJXGgUTq8XfSRwELeGnE7gYvfEXbrDPQTjFFoa
356lfigebBR9IQg14KXsoL5lJ5i8cPgXQUzLp02Vf1E/ztx+Qiil9TV8q14c
Tv1OMbtNNEqAx+2VzekhXMRXLz8llBfgh3N1q20g3Y9mLt0iFQHaDGwax3vS
9WSUekmoLYB+mfO3DWvp+LJ6brXoCBD5SWHLH4T2Q3fpkx26AijdDL/Bsuai
W1P8y2+eAAqm2jXRZlzsk5Nfd8ZEgOuJUTa/6e9zUJPHr6c8AYLCI92yxnAR
HWxo6+ArQFdChlfyTQ7y75UNOlYKYN6kYqc3rIpHneaF+dUCRLV3T7P4qor3
SuX+4+8KEKOjv965UxUT+eX9dXUCpJnF7I8Vq8L/fnmP+TMBYuWnK0+6oool
D+68ntUpQJPl/mm161RRWFd577MKg+Rmo+AtmSp43L3quA2Xgeeh1gcrUlTQ
waqyyhrPoDE63ljvrArUmarKHeoMJsj0/TcjXAWBD6tuN2kzkLe88LvASQVL
H1Xn3l7EwN9/n3aOigrsei33aS5hEDI+IjFAXgW7VWoMAkwZcIIcQ9YNsZFo
U5NlaMbAo7Dz4dIuNn4+qrmYbs2gPEGq213Dxq362oQTTgyuik6/Zx1ho2S1
6VX9zQwkSydNm3mQjdKizPL6LQyYlqyfG3zZKE+P+jDBjUHabLYWdysbNQH2
JmneDNzdP/Nfm7Nxt7tqjaUvA3aF4wfJEjbubV3s3OHHwNVDrPib+lkd0Ygw
CGKQ2l9mHEd9rGGa5HHxEQYGUUoCc1k2GuNs324+xsB2wb/Llw2x8FSp4vuo
SAbO/fHY+I3yZn/GVOtTDPy683MGPlCerd3tKU5gUHPQfPxDymdty1tC/JMY
XDce+ucF5bfXuUysxgUGu03eOShVUp84Z1i8JYPB/sPP8sUF1N+8B8Z0X2Mw
0zveSTOdhe637pNP5TIIvZWUb53MQo/jC4OFeQzsOpv1ExNY6FtVsv5AER1v
bpFxzmkWvhTO3zW5hMHo9gW6vidZ6J9/4VBpKQOnvsgBp+MsDEwKT5erYvD+
V0N7cigLP07251+uYTDskGT/k/rYoIzbff49BoLsYXIokIWhj9afTz9icHv+
gj1fKS//di2SW/SEwRJh2osu6mPSp3PVm8QMdtj/dFHcy4JMOdt8ygsGy/xX
zSuiPD7aJMSuvJnBHyr7swXUx+Qy+9y2v6L171AqGkP5XX7atkCF13R8HR92
dbmyoBAnPil6w0BLzuLZyHk3RSXLFMF7Blst48fPpn6gdDj/xqcOBi9bc03C
qD8o98+ujflIx89cspGlfsHySHhp0sugKrnB6yr1MZVW5d7nfQx+XG3NCKF+
omp3SOZQP4OTUfm/A6m/cGp71KYNMLj8LfZIEvWbccu36FX8YJByr99i5Hyb
Wu7jZW6/GLzKSYQTzRN0LdYqShnEl8RGjLyvOPHcjW1Zo2xwdIEhp4hmdc4s
fxtZG/z//sb/AZ4W99Y=
        "]]},
      Annotation[#, "Charting`Private`Tag$28557#2"]& ]}, {}, {}}},
  AspectRatio->NCache[GoldenRatio^(-1), 0.6180339887498948],
  Axes->{True, True},
  AxesLabel->{None, None},
  AxesOrigin->{0, 2.869141492656939},
  DisplayFunction->Identity,
  Frame->{{False, False}, {False, False}},
  FrameLabel->{{None, None}, {None, None}},
  FrameTicks->{{Automatic, Automatic}, {Automatic, Automatic}},
  GridLines->{None, None},
  GridLinesStyle->Directive[
    GrayLevel[0.5, 0.4]],
  ImagePadding->All,
  Method->{
   "DefaultBoundaryStyle" -> Automatic, "DefaultMeshStyle" -> 
    AbsolutePointSize[6], "ScalingFunctions" -> None, 
    "CoordinatesToolOptions" -> {"DisplayFunction" -> ({
        (Part[{{Identity, Identity}, {Identity, Identity}}, 1, 2][#]& )[
         Part[#, 1]], 
        (Part[{{Identity, Identity}, {Identity, Identity}}, 2, 2][#]& )[
         Part[#, 2]]}& ), "CopiedValueFunction" -> ({
        (Part[{{Identity, Identity}, {Identity, Identity}}, 1, 2][#]& )[
         Part[#, 1]], 
        (Part[{{Identity, Identity}, {Identity, Identity}}, 2, 2][#]& )[
         Part[#, 2]]}& )}},
  PlotRange->{All, All},
  PlotRangeClipping->True,
  PlotRangePadding->{{
     Scaled[0.02], 
     Scaled[0.02]}, {
     Scaled[0.05], 
     Scaled[0.05]}},
  Ticks->{Automatic, Automatic}]], "Output",
 CellChangeTimes->{
  3.7721279805445642`*^9, {3.772128033468701*^9, 3.772128056532154*^9}, 
   3.772128134665893*^9, 3.772128168423603*^9, {3.7721282063663282`*^9, 
   3.77212821741322*^9}, 3.772128507000152*^9, 3.7721286071986732`*^9, 
   3.7721286407638597`*^9, 3.772128686041952*^9, 3.772128736178338*^9, {
   3.772128861211104*^9, 3.772128876954604*^9}, 3.772128946068514*^9, 
   3.7721289957132063`*^9, {3.77212959725354*^9, 3.77212962634473*^9}, {
   3.772129678663797*^9, 3.7721296886885147`*^9}, 3.772129765791593*^9, {
   3.772129823512313*^9, 3.7721298347703037`*^9}, 3.77212987241879*^9, 
   3.7721299143929462`*^9, {3.772129985445359*^9, 3.7721299942286777`*^9}, 
   3.7721300365892363`*^9, 3.772130093090314*^9, 3.772130136306199*^9, 
   3.77213017986969*^9, 3.772130218042399*^9, 3.772130535070393*^9, {
   3.7721317011531563`*^9, 3.772131775075761*^9}, {3.772132262669602*^9, 
   3.772132292981114*^9}, {3.7721323289445143`*^9, 3.772132336945862*^9}, {
   3.772132646853331*^9, 3.7721326569594917`*^9}, {3.772138663967432*^9, 
   3.772138859280178*^9}, {3.772138900963711*^9, 3.772138926710227*^9}, {
   3.7722828502373343`*^9, 3.772282899294529*^9}, {3.772282943397738*^9, 
   3.7722829477078133`*^9}, {3.772373028453793*^9, 3.772373035221517*^9}, 
   3.772373069660675*^9, {3.772373127601512*^9, 3.772373154691162*^9}, 
   3.772373196335416*^9}]
}, Open  ]]
},
WindowSize->{1440, 855},
WindowMargins->{{0, Automatic}, {Automatic, 0}},
FrontEndVersion->"11.0 for Mac OS X x86 (32-bit, 64-bit Kernel) (September \
21, 2016)",
StyleDefinitions->"Default.nb"
]
(* End of Notebook Content *)

(* Internal cache information *)
(*CellTagsOutline
CellTagsIndex->{}
*)
(*CellTagsIndex
CellTagsIndex->{}
*)
(*NotebookFileOutline
Notebook[{
Cell[558, 20, 20525, 552, 1299, "Input"],
Cell[CellGroupData[{
Cell[21108, 576, 3178, 87, 117, "Input"],
Cell[24289, 665, 3187, 56, 353, "Output"],
Cell[27479, 723, 112269, 1863, 271, "Output"]
}, Open  ]]
}
]
*)
